# Supplementary material for: Adaptation and Utilization of a Postmarket Evaluation Model for Digital Contact Tracing Mobile Health Tools in the United States: Observational Cross-sectional Study
Source: JMIR Public Health Surveill. 2023 Mar 22;9:e38633. doi: 10.2196/38633 (PMC10036112; doi:10.2196/38633)
Supplement: Multimedia Appendix 1 [file publichealth_v9i1e38633_app1.xlsx]

## Sheet: SurveyData
cov47	cov48	DCTstate	ageraw	gender	race	hispanic	pidnolean	hhincome	urban	cov10x7	cov6x2	attend	cov28x9	cov26x1	cov26x10	cov49x1	cov49x3	cov49x2	cov49x4	cov50x1	cov50x2	cov50x3	cov50x4	cov50x5	dem1	education	cov11	cov13	cov42	cov15
No	Yes	1	39	Gender-Female	Race-White	Hispanic-No	Democrat	Income-50-74999K	Suburban	0 times	Yes	Seldom	Not very worried	Moderately	A little	To protect family and friends	NA	NA	It would let me know my risk of infection/help peace of mind/help me stay healthy	NA	NA	It would make me feel more anxious	NA	NA	No	Education-Bachelors	Good	Covered by health insurance or health plan	Not sure	No
No	No	1	77	Gender-Female	Race-White	Hispanic-No	Independent	Income-Under20K	Suburban	1-2 times	Yes	Never	Not at all worried	Not at all	Not at all	NA	NA	NA	NA	NA	NA	NA	NA	I would not benefit/I wonât be infected	No	Education-SomeC_Associates	Fair	Covered by health insurance or health plan	Not sure	No
Yes	Yes	1	40	Gender-Male	Race-White	Hispanic-No	Democrat	Income-over-100K	Urban	5-10 times	Yes	More than once a week	Very worried	Very	Very	To protect family and friends	It might help stop the pandemic/reduce deaths in elderly Americans	A responsibility to my community	It would let me know my risk of infection/help peace of mind/help me stay healthy	NA	NA	NA	NA	NA	Yes	Education-Advanced	Excellent	Covered by health insurance or health plan	Yes	No
No	No	0	20	Gender-Female	Race-Black	Hispanic-No	Independent	Income-75-99999K	Suburban	Does not apply to me	Yes	Never	Not at all worried	A little	Not at all	NA	NA	NA	NA	Concerns with government surveillance post-epidemic	My phone might get hacked	It would make me feel more anxious	NA	NA	No	Education-SomeC_Associates	Fair	Covered by health insurance or health plan	Yes	Yes, I think I have already had the coronavirus
No	No	1	32	Gender-Male	Race-White	Hispanic-No	Democrat	Income-20-49999K	Suburban	0 times	Yes	Never	Very worried	Moderately	A little	NA	NA	NA	NA	NA	NA	It would make me feel more anxious	NA	NA	No	Education-HSGrad	Very good	Covered by health insurance or health plan	Yes	No
No	No	0	73	Gender-Male	Race-White	Hispanic-No	Republican	Income-50-74999K	Suburban	0 times	Yes	Once a week	Not at all worried	Not at all	Not at all	NA	NA	NA	NA	NA	NA	It would make me feel more anxious	NA	NA	No	Education-SomeC_Associates	Good	Covered by health insurance or health plan	Yes	No
No	No	1	18	Gender-Male	Race-White	Hispanic-No	Democrat	Income-over-100K	Suburban	Does not apply to me	Does not apply to me	Seldom	Not at all worried	Not at all	Not at all	NA	NA	NA	NA	NA	NA	NA	NA	I would not benefit/I wonât be infected	No	Education-Bachelors	Excellent	Covered by health insurance or health plan	No	No
No	No	1	85	Gender-Female	Race-White	Hispanic-No	Democrat	Income-20-49999K	Suburban	0 times	Yes	Seldom	Not at all worried	Not at all	A little	NA	NA	NA	NA	NA	NA	NA	NA	I would not benefit/I wonât be infected	No	Education-Bachelors	Good	Covered by health insurance or health plan	Yes	No
No	Yes	1	39	Gender-Female	Race-White	Hispanic-No	Democrat	Income-over-100K	Urban	0 times	Yes	A few times a year	Not at all worried	Not at all	Not at all	NA	NA	A responsibility to my community	NA	Concerns with government surveillance post-epidemic	NA	NA	NA	NA	Yes	Education-Advanced	Excellent	Covered by health insurance or health plan	Yes	No
Yes	Yes	1	34	Gender-Female	Race-White	Hispanic-No	Republican	Income-over-100K	Urban	1-2 times	Yes	Once or twice a month	Not very worried	A little	Moderately	To protect family and friends	It might help stop the pandemic/reduce deaths in elderly Americans	A responsibility to my community	It would let me know my risk of infection/help peace of mind/help me stay healthy	NA	NA	NA	NA	NA	No	Education-Bachelors	Very good	Covered by health insurance or health plan	Yes	No
Yes	Yes	1	57	Gender-Male	Race-White	Hispanic-No	Republican	Income-over-100K	Urban	5-10 times	Yes	Once or twice a month	Very worried	Very	Very	NA	NA	NA	It would let me know my risk of infection/help peace of mind/help me stay healthy	NA	NA	NA	NA	NA	Yes	Education-Advanced	Excellent	Covered by health insurance or health plan	Yes	No
No	Yes	0	52	Gender-Female	Race-White	Hispanic-No	Independent	Income-Under20K	Suburban	1-2 times	Donât know	Seldom	Somewhat worried	A little	A little	To protect family and friends	NA	NA	NA	NA	NA	It would make me feel more anxious	NA	NA	No	Education-SomeC_Associates	Good	Not covered by health insurance or health plan	No	No
No	No	1	80	Gender-Female	Race-White	Hispanic-No	Independent	Income-20-49999K	Suburban	0 times	Yes	Seldom	Not at all worried	Moderately	Not at all	NA	NA	NA	NA	NA	NA	It would make me feel more anxious	NA	NA	No	Education-HSGrad	Good	Covered by health insurance or health plan	Yes	No
No	No	1	59	Gender-Female	Race-White	Hispanic-Yes	Independent	Income-20-49999K	Rural	0 times	Yes	A few times a year	Not at all worried	Moderately	A little	NA	NA	NA	NA	Concerns with government surveillance post-epidemic	My phone might get hacked	It would make me feel more anxious	Too much hassle to install	NA	No	Education-Bachelors	Good	Covered by health insurance or health plan	Yes	No
No	No	1	74	Gender-Male	Race-White	Hispanic-No	Democrat	Income-50-74999K	Urban	0 times	Yes	Once or twice a month	Does not apply to me	A little	A little	NA	NA	NA	NA	NA	My phone might get hacked	NA	NA	NA	No	Education-HSGrad	Good	Covered by health insurance or health plan	Yes	No
No	No	1	62	Gender-Male	Race-White	Hispanic-No	Independent	Income-50-74999K	Suburban	0 times	Yes	Never	Not at all worried	A little	Very	NA	NA	NA	NA	Concerns with government surveillance post-epidemic	NA	It would make me feel more anxious	NA	NA	No	Education-SomeC_Associates	Very good	Covered by health insurance or health plan	Yes	No
No	Yes	0	38	Gender-Male	Race-White	Hispanic-No	Democrat	Income-over-100K	Urban	0 times	Yes	Once or twice a month	Not at all worried	A little	Not at all	NA	NA	A responsibility to my community	NA	Concerns with government surveillance post-epidemic	NA	NA	Too much hassle to install	NA	No	Education-Advanced	Excellent	Covered by health insurance or health plan	Yes	No
Yes	Yes	0	39	Gender-Male	Race-White	Hispanic-No	Independent	Income-over-100K	Urban	1-2 times	Yes	More than once a week	Does not apply to me	Very	Moderately	To protect family and friends	NA	A responsibility to my community	It would let me know my risk of infection/help peace of mind/help me stay healthy	NA	NA	NA	NA	NA	No	Education-Advanced	Good	Covered by health insurance or health plan	Yes	No
Yes	Yes	1	44	Gender-Male	Race-White	Hispanic-No	Democrat	Income-over-100K	Urban	5-10 times	No, Iâm not able or was not able to	A few times a year	Very worried	A little	Very	To protect family and friends	NA	NA	NA	NA	NA	NA	NA	NA	Yes	Education-Advanced	Excellent	Covered by health insurance or health plan	No	Yes, I think I have already had the coronavirus
No	No	1	71	Gender-Male	Race-White	Hispanic-No	Republican	Income-50-74999K	Suburban	1-2 times	Yes	Never	Not at all worried	Not at all	Not at all	NA	NA	NA	NA	Concerns with government surveillance post-epidemic	NA	NA	NA	NA	No	Education-SomeC_Associates	Fair	Covered by health insurance or health plan	Yes	No
No	No	0	58	Gender-Male	Race-White	Hispanic-No	Democrat	Income-50-74999K	Rural	0 times	Yes	Once or twice a month	Not very worried	A little	A little	NA	NA	NA	NA	NA	NA	NA	NA	I would not benefit/I wonât be infected	No	Education-Bachelors	Very good	Covered by health insurance or health plan	Yes	No
Yes	Yes	1	23	Gender-Male	Race-White	Hispanic-Yes	Independent	Income-over-100K	Urban	3-4 times	Yes	Seldom	Very worried	Moderately	Moderately	NA	NA	A responsibility to my community	NA	NA	NA	NA	NA	NA	Yes	Education-Bachelors	Good	Covered by health insurance or health plan	Yes	No
No	Yes	1	21	Gender-Female	Race-White	Hispanic-No	Democrat	Income-over-100K	Rural	1-2 times	Yes	Seldom	Not very worried	A little	Moderately	To protect family and friends	It might help stop the pandemic/reduce deaths in elderly Americans	A responsibility to my community	It would let me know my risk of infection/help peace of mind/help me stay healthy	Concerns with government surveillance post-epidemic	NA	NA	Too much hassle to install	NA	Yes	Education-Bachelors	Very good	Covered by health insurance or health plan	Yes	Yes, I think I have already had the coronavirus
No	No	0	40	Gender-Female	Race-White	Hispanic-No	Republican	Income-Under20K	Rural	1-2 times	Yes	Seldom	Not at all worried	A little	A little	NA	NA	NA	NA	NA	NA	NA	NA	I would not benefit/I wonât be infected	No	Education-HSGrad	Good	Covered by health insurance or health plan	Yes	No
No	No	1	34	Gender-Female	Race-Other	Hispanic-No	Independent	Income-20-49999K	Rural	0 times	Yes	Never	Does not apply to me	Very	Very	NA	NA	NA	NA	NA	NA	It would make me feel more anxious	NA	NA	Yes	Education-Advanced	Fair	Covered by health insurance or health plan	Not sure	No
No	No	0	62	Gender-Female	Race-White	Hispanic-No	Republican	Income-Under20K	Rural	0 times	Yes	Once a week	Not very worried	A little	A little	NA	NA	NA	NA	NA	NA	It would make me feel more anxious	Too much hassle to install	NA	Yes	Education-SomeC_Associates	Good	Covered by health insurance or health plan	Not sure	No
No	Yes	0	57	Gender-Female	Race-White	Hispanic-No	Democrat	Income-20-49999K	Suburban	3-4 times	Yes	More than once a week	Not very worried	Not at all	Not at all	NA	NA	A responsibility to my community	NA	Concerns with government surveillance post-epidemic	NA	NA	NA	NA	Yes	Education-Advanced	Very good	Covered by health insurance or health plan	Yes	No
No	Yes	0	61	Gender-Female	Race-White	Hispanic-Yes	Democrat	Income-Under20K	Suburban	0 times	Yes	Once a week	Not at all worried	Moderately	Not at all	To protect family and friends	NA	NA	NA	NA	NA	NA	Too much hassle to install	NA	No	Education-SomeC_Associates	Fair	Covered by health insurance or health plan	Yes	No
No	No	1	60	Gender-Female	Race-White	Hispanic-No	Democrat	Income-20-49999K	Suburban	1-2 times	Yes	Seldom	Not at all worried	Not at all	Not at all	NA	NA	NA	NA	NA	NA	NA	Too much hassle to install	NA	Yes	Education-HSGrad	Good	Not covered by health insurance or health plan	Yes	No
No	Yes	0	23	Gender-Female	Race-White	Hispanic-No	Democrat	Income-over-100K	Urban	0 times	Yes	Never	Not at all worried	Very	Not at all	NA	NA	NA	It would let me know my risk of infection/help peace of mind/help me stay healthy	Concerns with government surveillance post-epidemic	NA	It would make me feel more anxious	NA	NA	No	Education-HSGrad	Very good	Covered by health insurance or health plan	Yes	No
No	No	1	61	Gender-Male	Race-White	Hispanic-No	Independent	Income-75-99999K	Suburban	0 times	Yes	Once or twice a month	Not very worried	A little	Moderately	NA	NA	NA	NA	Concerns with government surveillance post-epidemic	My phone might get hacked	NA	NA	NA	Yes	Education-Bachelors	Very good	Covered by health insurance or health plan	Yes	No
No	Yes	1	45	Gender-Female	Race-White	Hispanic-No	Independent	Income-20-49999K	Suburban	1-2 times	Yes	Once a week	Does not apply to me	A little	Very	To protect family and friends	It might help stop the pandemic/reduce deaths in elderly Americans	A responsibility to my community	It would let me know my risk of infection/help peace of mind/help me stay healthy	NA	NA	It would make me feel more anxious	NA	NA	Yes	Education-HSGrad	Good	Covered by health insurance or health plan	Yes	No
No	No	0	75	Gender-Female	Race-White	Hispanic-No	Republican	Income-50-74999K	Urban	0 times	Yes	Once a week	Not at all worried	A little	Not at all	NA	NA	NA	NA	Concerns with government surveillance post-epidemic	My phone might get hacked	NA	NA	NA	No	Education-Advanced	Very good	Covered by health insurance or health plan	Not sure	No
No	No	0	75	Gender-Female	Race-White	Hispanic-No	Independent	Income-20-49999K	Urban	1-2 times	Yes	Never	Not very worried	Very	Not at all	NA	NA	NA	NA	NA	NA	It would make me feel more anxious	NA	NA	No	Education-HSGrad	Very good	Covered by health insurance or health plan	Not sure	Donât know
No	No	0	21	Gender-Female	Race-White	Hispanic-No	Independent	Income-Under20K	Suburban	1-2 times	Yes	Never	Somewhat worried	A little	A little	NA	NA	NA	NA	Concerns with government surveillance post-epidemic	NA	NA	NA	NA	No	Education-SomeC_Associates	Very good	Covered by health insurance or health plan	Yes	No
No	Yes	0	27	Gender-Female	Race-Black	Hispanic-No	Democrat	Income-50-74999K	Urban	0 times	No, I prefer not to or did not prefer to	Once or twice a month	Very worried	Not at all	Not at all	To protect family and friends	NA	A responsibility to my community	It would let me know my risk of infection/help peace of mind/help me stay healthy	NA	My phone might get hacked	NA	NA	NA	Yes	Education-Bachelors	Excellent	Covered by health insurance or health plan	No	Yes, I think I have already had the coronavirus
No	No	0	66	Gender-Male	Race-White	Hispanic-No	Republican	Income-over-100K	Suburban	3-4 times	Yes	Once a week	Not at all worried	A little	Not at all	NA	NA	NA	NA	Concerns with government surveillance post-epidemic	NA	NA	NA	NA	No	Education-Bachelors	Very good	Covered by health insurance or health plan	Yes	Yes, I think I currently have the coronavirus
Yes	Yes	0	40	Gender-Male	Race-White	Hispanic-No	Republican	Income-over-100K	Urban	3-4 times	No, I prefer not to or did not prefer to	Once a week	Very worried	A little	Moderately	NA	NA	A responsibility to my community	It would let me know my risk of infection/help peace of mind/help me stay healthy	NA	NA	NA	NA	NA	No	Education-Advanced	Good	Covered by health insurance or health plan	Yes	No
Yes	Yes	1	42	Gender-Male	Race-White	Hispanic-No	Democrat	Income-over-100K	Urban	1-2 times	Yes	Once a week	Not at all worried	A little	A little	To protect family and friends	NA	A responsibility to my community	NA	NA	NA	NA	NA	NA	No	Education-Advanced	Good	Covered by health insurance or health plan	Yes	No
No	Yes	0	72	Gender-Female	Race-White	Hispanic-No	Democrat	Income-over-100K	Suburban	0 times	Yes	A few times a year	Not very worried	A little	A little	To protect family and friends	It might help stop the pandemic/reduce deaths in elderly Americans	A responsibility to my community	It would let me know my risk of infection/help peace of mind/help me stay healthy	NA	NA	NA	Too much hassle to install	NA	No	Education-Bachelors	Fair	Covered by health insurance or health plan	Yes	No
No	Yes	1	41	Gender-Female	Race-White	Hispanic-No	Democrat	Income-over-100K	Urban	0 times	Yes	More than once a week	Not at all worried	Not at all	Not at all	To protect family and friends	It might help stop the pandemic/reduce deaths in elderly Americans	A responsibility to my community	It would let me know my risk of infection/help peace of mind/help me stay healthy	Concerns with government surveillance post-epidemic	My phone might get hacked	NA	Too much hassle to install	NA	No	Education-Bachelors	Excellent	Covered by health insurance or health plan	Yes	No
No	Yes	0	35	Gender-Male	Race-White	Hispanic-No	Democrat	Income-over-100K	Urban	3-4 times	No, Iâm not able or was not able to	A few times a year	Not very worried	A little	Moderately	To protect family and friends	NA	NA	It would let me know my risk of infection/help peace of mind/help me stay healthy	NA	My phone might get hacked	NA	NA	NA	No	Education-Advanced	Very good	Covered by health insurance or health plan	Yes	Yes, I think I have already had the coronavirus
No	No	0	68	Gender-Female	Race-White	Hispanic-No	Democrat	Income-over-100K	Suburban	1-2 times	Yes	Once a week	Not at all worried	A little	Not at all	NA	NA	NA	NA	NA	NA	NA	Too much hassle to install	NA	No	Education-Advanced	Good	Covered by health insurance or health plan	Yes	No
Yes	Yes	1	38	Gender-Female	Race-White	Hispanic-No	Democrat	Income-75-99999K	Suburban	More than 10 times	Yes	More than once a week	Not at all worried	Very	Very	NA	NA	NA	It would let me know my risk of infection/help peace of mind/help me stay healthy	NA	NA	NA	NA	NA	Yes	Education-Advanced	Excellent	Covered by health insurance or health plan	Yes	Yes, I think I have already had the coronavirus
No	No	1	54	Gender-Female	Race-White	Hispanic-No	Something else	Income-20-49999K	Suburban	1-2 times	Yes	More than once a week	Somewhat worried	A little	A little	NA	NA	NA	NA	Concerns with government surveillance post-epidemic	My phone might get hacked	NA	NA	NA	No	Education-HSGrad	Fair	Covered by health insurance or health plan	Yes	No
No	No	1	42	Gender-Female	Race-White	Hispanic-No	Independent	Income-75-99999K	Suburban	0 times	Yes	Never	Not at all worried	Not at all	A little	NA	NA	NA	NA	NA	NA	NA	Too much hassle to install	I would not benefit/I wonât be infected	No	Education-Bachelors	Excellent	Covered by health insurance or health plan	Not sure	No
No	Yes	0	41	Gender-Female	Race-White	Hispanic-No	Independent	Income-Under20K	Suburban	Does not apply to me	Yes	Never	Does not apply to me	Not at all	Not at all	To protect family and friends	NA	NA	NA	NA	My phone might get hacked	NA	NA	NA	No	Education-HSGrad	Fair	Covered by health insurance or health plan	No	Yes, I think I have already had the coronavirus
No	Yes	0	56	Gender-Female	Race-White	Hispanic-No	Republican	Income-20-49999K	Suburban	0 times	Yes	Once a week	Not very worried	Very	A little	To protect family and friends	It might help stop the pandemic/reduce deaths in elderly Americans	A responsibility to my community	It would let me know my risk of infection/help peace of mind/help me stay healthy	NA	NA	NA	NA	I would not benefit/I wonât be infected	No	Education-Bachelors	Very good	Covered by health insurance or health plan	Yes	No
No	Yes	1	75	Gender-Male	Race-White	Hispanic-No	Something else	Income-20-49999K	Rural	0 times	Yes	More than once a week	Not at all worried	A little	Not at all	NA	It might help stop the pandemic/reduce deaths in elderly Americans	NA	NA	NA	NA	NA	Too much hassle to install	NA	No	Education-HSGrad	Very good	Covered by health insurance or health plan	Yes	No
No	No	0	67	Gender-Female	Race-White	Hispanic-No	Independent	Income-over-100K	Suburban	1-2 times	Yes	Once a week	Not at all worried	A little	Not at all	NA	NA	NA	NA	NA	NA	NA	NA	I would not benefit/I wonât be infected	No	Education-SomeC_Associates	Good	Covered by health insurance or health plan	Yes	No
No	No	0	19	Gender-Female	Race-White	Hispanic-No	Republican	Income-75-99999K	Rural	3-4 times	Yes	Seldom	Not at all worried	Moderately	Very	NA	NA	NA	NA	NA	NA	It would make me feel more anxious	NA	NA	Yes	Education-SomeC_Associates	Very good	Covered by health insurance or health plan	Yes	Yes, I think I have already had the coronavirus
No	No	0	25	Gender-Female	Race-White	Hispanic-No	Independent	Income-Under20K	Rural	1-2 times	Yes	Never	Does not apply to me	Not at all	Not at all	NA	NA	NA	NA	NA	NA	NA	Too much hassle to install	NA	No	Education-HSGrad	Excellent	Not covered by health insurance or health plan	Not sure	No
No	No	0	35	Gender-Female	Race-White	Hispanic-No	Democrat	Income-over-100K	Rural	1-2 times	Yes	Once a week	Not at all worried	Very	Moderately	NA	NA	NA	NA	NA	NA	NA	NA	I would not benefit/I wonât be infected	Yes	Education-Bachelors	Excellent	Covered by health insurance or health plan	Yes	Donât know
No	No	0	62	Gender-Female	Race-White	Hispanic-No	Republican	Income-over-100K	Suburban	1-2 times	Yes	A few times a year	Not at all worried	A little	A little	NA	NA	NA	NA	Concerns with government surveillance post-epidemic	My phone might get hacked	It would make me feel more anxious	NA	NA	No	Education-Advanced	Very good	Covered by health insurance or health plan	Yes	No
No	No	0	48	Gender-Female	Race-Black	Hispanic-No	Democrat	Income-20-49999K	Urban	0 times	Yes	Seldom	Not at all worried	Not at all	Very	NA	NA	NA	NA	NA	NA	It would make me feel more anxious	NA	NA	No	Education-HSGrad	Excellent	Not covered by health insurance or health plan	No	No
Yes	No	0	32	Gender-Female	Race-White	Hispanic-No	Independent	Income-Under20K	Urban	1-2 times	Yes	Once or twice a month	Very worried	Not at all	A little	NA	It might help stop the pandemic/reduce deaths in elderly Americans	A responsibility to my community	NA	Concerns with government surveillance post-epidemic	NA	NA	NA	NA	Yes	Education-HSGrad	Good	Covered by health insurance or health plan	No	Yes, I think I currently have the coronavirus
No	No	1	58	Gender-Female	Race-White	Hispanic-No	Independent	Income-75-99999K	Rural	0 times	Yes	A few times a year	Not very worried	A little	Not at all	NA	NA	NA	NA	Concerns with government surveillance post-epidemic	My phone might get hacked	It would make me feel more anxious	NA	NA	Yes	Education-Advanced	Good	Covered by health insurance or health plan	Not sure	No
No	No	0	68	Gender-Female	Race-White	Hispanic-No	Democrat	Income-20-49999K	Suburban	1-2 times	Yes	Never	Not at all worried	A little	Not at all	NA	NA	NA	NA	Concerns with government surveillance post-epidemic	My phone might get hacked	It would make me feel more anxious	Too much hassle to install	I would not benefit/I wonât be infected	No	Education-SomeC_Associates	Very good	Covered by health insurance or health plan	Yes	No
No	No	0	55	Gender-Female	Race-White	Hispanic-No	Republican	Income-75-99999K	Rural	0 times	Yes	Once a week	Somewhat worried	A little	A little	NA	NA	NA	NA	Concerns with government surveillance post-epidemic	My phone might get hacked	NA	NA	NA	No	Education-HSGrad	Good	Covered by health insurance or health plan	Yes	No
No	Yes	0	79	Gender-Female	Race-White	Hispanic-No	Republican	Income-20-49999K	Suburban	0 times	Yes	Never	Not at all worried	A little	Moderately	To protect family and friends	It might help stop the pandemic/reduce deaths in elderly Americans	A responsibility to my community	It would let me know my risk of infection/help peace of mind/help me stay healthy	NA	NA	NA	Too much hassle to install	NA	No	Education-Bachelors	Poor	Covered by health insurance or health plan	Yes	No
No	No	0	59	Gender-Female	Race-White	Hispanic-No	Republican	Income-20-49999K	Rural	0 times	Yes	Once a week	Not at all worried	Not at all	A little	NA	NA	NA	NA	NA	NA	It would make me feel more anxious	NA	NA	No	Education-SomeC_Associates	Good	Covered by health insurance or health plan	Yes	No
No	No	0	58	Gender-Female	Race-White	Hispanic-No	Democrat	Income-Under20K	Suburban	0 times	Yes	Seldom	Not at all worried	A little	Not at all	NA	NA	NA	NA	NA	My phone might get hacked	NA	NA	NA	Yes	Education-SomeC_Associates	Good	Covered by health insurance or health plan	Yes	No
No	Yes	0	51	Gender-Female	Race-Other	Hispanic-No	Republican	Income-50-74999K	Suburban	1-2 times	Yes	A few times a year	Somewhat worried	A little	A little	To protect family and friends	NA	A responsibility to my community	NA	NA	My phone might get hacked	NA	NA	NA	No	Education-Bachelors	Good	Not covered by health insurance or health plan	No	No
No	No	1	67	Gender-Male	Race-Other	Hispanic-No	Independent	Income-over-100K	Rural	0 times	Yes	Never	Not at all worried	Not at all	A little	NA	NA	NA	NA	NA	NA	NA	NA	I would not benefit/I wonât be infected	No	Education-Bachelors	Fair	Covered by health insurance or health plan	Not sure	No
No	No	0	58	Gender-Male	Race-White	Hispanic-No	Independent	Income-20-49999K	Rural	1-2 times	Yes	Once a week	Not at all worried	Moderately	Not at all	NA	NA	NA	NA	Concerns with government surveillance post-epidemic	NA	NA	NA	NA	Yes	Education-HSGrad	Very good	Covered by health insurance or health plan	Not sure	No
No	No	1	68	Gender-Female	Race-White	Hispanic-No	Something else	Income-20-49999K	Rural	0 times	Yes	Never	Somewhat worried	A little	Moderately	NA	NA	NA	NA	NA	NA	NA	Too much hassle to install	I would not benefit/I wonât be infected	No	Education-HSGrad	Fair	Covered by health insurance or health plan	Not sure	Donât know
No	Yes	0	75	Gender-Female	Race-White	Hispanic-No	Independent	Income-75-99999K	Suburban	1-2 times	Yes	Once a week	Not at all worried	Moderately	Moderately	NA	It might help stop the pandemic/reduce deaths in elderly Americans	NA	NA	NA	My phone might get hacked	NA	NA	NA	No	Education-Advanced	Good	Covered by health insurance or health plan	Not sure	No
No	No	1	21	Gender-Female	Race-White	Hispanic-No	Democrat	Income-50-74999K	Urban	0 times	Yes	Never	Very worried	Very	Very	NA	NA	NA	NA	NA	NA	It would make me feel more anxious	NA	NA	Yes	Education-SomeC_Associates	Good	Covered by health insurance or health plan	Yes	Donât know
No	No	0	70	Gender-Female	Race-Black	Hispanic-No	Democrat	Income-20-49999K	Urban	0 times	Yes	Seldom	Somewhat worried	Not at all	A little	NA	NA	NA	NA	NA	NA	NA	NA	I would not benefit/I wonât be infected	No	Education-HSGrad	Good	Covered by health insurance or health plan	Yes	No
No	No	0	65	Gender-Male	Race-White	Hispanic-No	Something else	Income-20-49999K	Suburban	1-2 times	Yes	Never	Not at all worried	Moderately	Not at all	NA	NA	NA	NA	Concerns with government surveillance post-epidemic	NA	It would make me feel more anxious	NA	NA	No	Education-HSGrad	Good	Covered by health insurance or health plan	Yes	Donât know
No	Yes	0	32	Gender-Female	Race-Black	Hispanic-No	Democrat	Income-Under20K	Suburban	0 times	Yes	Never	Not at all worried	Not at all	Very	To protect family and friends	NA	NA	It would let me know my risk of infection/help peace of mind/help me stay healthy	NA	My phone might get hacked	NA	NA	NA	No	Education-LTHS	Good	Covered by health insurance or health plan	Yes	No
Yes	No	1	38	Gender-Male	Race-Other	Hispanic-No	Independent	Income-20-49999K	Suburban	0 times	Yes	Never	Somewhat worried	A little	A little	NA	NA	NA	It would let me know my risk of infection/help peace of mind/help me stay healthy	Concerns with government surveillance post-epidemic	NA	NA	NA	NA	No	Education-SomeC_Associates	Very good	Covered by health insurance or health plan	Not sure	No
No	No	1	26	Gender-Male	Race-White	Hispanic-No	Independent	Income-20-49999K	Urban	3-4 times	Yes	A few times a year	Not at all worried	Not at all	Not at all	NA	NA	NA	NA	NA	NA	NA	Too much hassle to install	NA	No	Education-HSGrad	Fair	Covered by health insurance or health plan	Yes	Donât know
No	No	0	55	Gender-Female	Race-White	Hispanic-No	Republican	Income-20-49999K	Suburban	0 times	Yes	Never	Very worried	Very	Not at all	NA	NA	NA	NA	NA	NA	It would make me feel more anxious	NA	NA	No	Education-Bachelors	Excellent	Not covered by health insurance or health plan	Yes	No
No	No	1	25	Gender-Female	Race-White	Hispanic-No	Independent	Income-20-49999K	Rural	3-4 times	No, Iâm not able or was not able to	Once a week	Somewhat worried	A little	A little	NA	NA	NA	NA	NA	My phone might get hacked	NA	NA	NA	Yes	Education-HSGrad	Very good	Covered by health insurance or health plan	No	No
No	No	0	59	Gender-Female	Race-White	Hispanic-No	Democrat	Income-20-49999K	Rural	Does not apply to me	Yes	Seldom	Does not apply to me	Not at all	Not at all	NA	NA	NA	NA	NA	NA	NA	NA	I would not benefit/I wonât be infected	No	Education-HSGrad	Fair	Covered by health insurance or health plan	Not sure	No
No	No	0	41	Gender-Female	Race-White	Hispanic-No	Independent	Income-over-100K	Suburban	0 times	Yes	Never	Not very worried	A little	Not at all	NA	NA	NA	NA	NA	NA	NA	NA	I would not benefit/I wonât be infected	No	Education-Advanced	Good	Covered by health insurance or health plan	No	No
No	No	0	55	Gender-Female	Race-White	Hispanic-No	Independent	Income-75-99999K	Suburban	1-2 times	Yes	Never	Not at all worried	A little	A little	NA	NA	NA	NA	NA	NA	NA	Too much hassle to install	NA	No	Education-Bachelors	Good	Covered by health insurance or health plan	No	No
No	No	1	19	Gender-Female	Race-White	Hispanic-No	Democrat	Income-Under20K	Rural	Does not apply to me	Yes	Never	Does not apply to me	Very	Not at all	NA	NA	NA	NA	NA	NA	NA	Too much hassle to install	NA	No	Education-LTHS	Excellent	Covered by health insurance or health plan	Yes	No
No	No	1	57	Gender-Female	Race-White	Hispanic-No	Something else	Income-over-100K	Suburban	1-2 times	Yes	Never	Somewhat worried	Not at all	Not at all	NA	NA	NA	NA	Concerns with government surveillance post-epidemic	NA	NA	NA	I would not benefit/I wonât be infected	No	Education-Advanced	Excellent	Not covered by health insurance or health plan	No	No
No	Yes	0	85	Gender-Male	Race-White	Hispanic-No	Independent	Income-50-74999K	Suburban	1-2 times	Yes	A few times a year	Not very worried	A little	Not at all	To protect family and friends	It might help stop the pandemic/reduce deaths in elderly Americans	A responsibility to my community	It would let me know my risk of infection/help peace of mind/help me stay healthy	NA	NA	It would make me feel more anxious	NA	NA	No	Education-Bachelors	Very good	Covered by health insurance or health plan	Yes	No
No	No	1	28	Gender-Female	Race-White	Hispanic-No	Republican	Income-over-100K	Suburban	1-2 times	Yes	Once a week	Not at all worried	A little	Moderately	NA	NA	NA	NA	NA	NA	It would make me feel more anxious	NA	NA	No	Education-Bachelors	Excellent	Covered by health insurance or health plan	Yes	No
No	No	1	79	Gender-Female	Race-White	Hispanic-No	Democrat	Income-20-49999K	Suburban	0 times	Yes	Never	Not very worried	A little	A little	NA	NA	NA	NA	NA	NA	NA	Too much hassle to install	NA	No	Education-HSGrad	Good	Covered by health insurance or health plan	Yes	No
Yes	No	1	65	Gender-Female	Race-Other	Hispanic-No	Independent	Income-Under20K	Suburban	1-2 times	Yes	Never	Not very worried	Not at all	Not at all	To protect family and friends	NA	NA	NA	Concerns with government surveillance post-epidemic	NA	NA	NA	NA	No	Education-SomeC_Associates	Good	Covered by health insurance or health plan	Not sure	No
No	No	0	63	Gender-Female	Race-White	Hispanic-No	Democrat	Income-20-49999K	Suburban	0 times	Yes	Never	Somewhat worried	A little	A little	NA	NA	NA	NA	NA	NA	It would make me feel more anxious	NA	NA	No	Education-SomeC_Associates	Fair	Covered by health insurance or health plan	Yes	No
No	No	1	72	Gender-Male	Race-White	Hispanic-No	Republican	Income-75-99999K	Rural	0 times	Yes	More than once a week	Not at all worried	Not at all	Not at all	NA	NA	NA	NA	Concerns with government surveillance post-epidemic	NA	NA	NA	NA	Yes	Education-Bachelors	Very good	Covered by health insurance or health plan	Yes	No
No	No	1	33	Gender-Male	Race-White	Hispanic-No	Democrat	Income-75-99999K	Suburban	0 times	Yes	Never	Does not apply to me	Moderately	Moderately	NA	NA	NA	NA	NA	NA	It would make me feel more anxious	NA	NA	No	Education-Bachelors	Very good	Covered by health insurance or health plan	Yes	Yes, I think I currently have the coronavirus
No	No	0	77	Gender-Female	Race-Other	Hispanic-No	Republican	Income-20-49999K	Suburban	0 times	Yes	Never	Not very worried	A little	Not at all	NA	NA	NA	NA	NA	NA	NA	NA	I would not benefit/I wonât be infected	No	Education-Bachelors	Very good	Covered by health insurance or health plan	Yes	Donât know
No	No	1	69	Gender-Female	Race-Black	Hispanic-No	Democrat	Income-Under20K	Urban	0 times	Yes	Once a week	Not at all worried	Not at all	Not at all	NA	NA	NA	NA	NA	NA	NA	NA	I would not benefit/I wonât be infected	No	Education-Bachelors	Very good	Covered by health insurance or health plan	Yes	No
No	No	0	57	Gender-Female	Race-Black	Hispanic-No	Democrat	Income-Under20K	Urban	3-4 times	No, Iâm not able or was not able to	Once a week	Very worried	Very	A little	NA	NA	NA	NA	NA	NA	NA	NA	I would not benefit/I wonât be infected	Yes	Education-HSGrad	Fair	Covered by health insurance or health plan	Yes	No
No	Yes	0	60	Gender-Female	Race-White	Hispanic-No	Democrat	Income-20-49999K	Rural	0 times	Yes	Never	Not at all worried	A little	Moderately	To protect family and friends	It might help stop the pandemic/reduce deaths in elderly Americans	A responsibility to my community	It would let me know my risk of infection/help peace of mind/help me stay healthy	Concerns with government surveillance post-epidemic	NA	NA	NA	NA	No	Education-SomeC_Associates	Very good	Not covered by health insurance or health plan	Yes	Yes, I think I have already had the coronavirus
Yes	No	1	40	Gender-Female	Race-White	Hispanic-No	Democrat	Income-20-49999K	Urban	0 times	No, Iâm not able or was not able to	Once a week	Not at all worried	Very	Not at all	NA	It might help stop the pandemic/reduce deaths in elderly Americans	NA	NA	NA	NA	It would make me feel more anxious	NA	I would not benefit/I wonât be infected	Yes	Education-Bachelors	Excellent	Covered by health insurance or health plan	Yes	No
Yes	No	1	28	Gender-Male	Race-Black	Hispanic-No	Democrat	Income-Under20K	Suburban	More than 10 times	Yes	More than once a week	Very worried	Very	Very	To protect family and friends	NA	NA	NA	NA	NA	It would make me feel more anxious	NA	NA	No	Education-LTHS	Excellent	Covered by health insurance or health plan	Yes	Yes, I think I have already had the coronavirus
No	No	1	51	Gender-Female	Race-White	Hispanic-No	Democrat	Income-Under20K	Rural	1-2 times	Yes	Never	Not very worried	Moderately	A little	NA	NA	NA	NA	Concerns with government surveillance post-epidemic	My phone might get hacked	It would make me feel more anxious	NA	NA	No	Education-Bachelors	Very good	Covered by health insurance or health plan	No	Donât know
Yes	No	1	41	Gender-Female	Race-White	Hispanic-No	Republican	Income-20-49999K	Rural	0 times	No, Iâm not able or was not able to	Seldom	Very worried	Not at all	Moderately	To protect family and friends	NA	NA	NA	Concerns with government surveillance post-epidemic	My phone might get hacked	It would make me feel more anxious	Too much hassle to install	I would not benefit/I wonât be infected	No	Education-SomeC_Associates	Good	Not covered by health insurance or health plan	Yes	Yes, I think I have already had the coronavirus
No	No	1	68	Gender-Male	Race-White	Hispanic-No	Independent	Income-20-49999K	Suburban	1-2 times	Yes	A few times a year	Not at all worried	A little	Moderately	NA	NA	NA	NA	NA	My phone might get hacked	NA	NA	NA	No	Education-SomeC_Associates	Good	Covered by health insurance or health plan	Not sure	Donât know
No	Yes	0	68	Gender-Male	Race-Other	Hispanic-Yes	Democrat	Income-20-49999K	Rural	0 times	Yes	Never	Not at all worried	A little	Not at all	To protect family and friends	NA	A responsibility to my community	NA	Concerns with government surveillance post-epidemic	NA	NA	NA	NA	No	Education-HSGrad	Fair	Covered by health insurance or health plan	Yes	No
No	No	1	66	Gender-Female	Race-Black	Hispanic-No	Democrat	Income-20-49999K	Suburban	0 times	Yes	Seldom	Does not apply to me	A little	A little	NA	NA	NA	NA	NA	NA	NA	NA	I would not benefit/I wonât be infected	No	Education-SomeC_Associates	Fair	Covered by health insurance or health plan	No	No
No	No	0	36	Gender-Male	Race-White	Hispanic-No	Democrat	Income-over-100K	Urban	3-4 times	Yes	Never	Not at all worried	Not at all	Not at all	NA	NA	NA	NA	NA	NA	NA	Too much hassle to install	I would not benefit/I wonât be infected	No	Education-Bachelors	Very good	Covered by health insurance or health plan	Yes	No
No	No	0	51	Gender-Female	Race-White	Hispanic-No	Republican	Income-75-99999K	Suburban	0 times	Yes	Never	Somewhat worried	Very	Very	NA	NA	NA	NA	Concerns with government surveillance post-epidemic	My phone might get hacked	It would make me feel more anxious	Too much hassle to install	I would not benefit/I wonât be infected	No	Education-SomeC_Associates	Very good	Covered by health insurance or health plan	Yes	No
No	Yes	1	41	Gender-Male	Race-White	Hispanic-No	Democrat	Income-over-100K	Urban	0 times	Yes	Once or twice a month	Not at all worried	A little	A little	To protect family and friends	NA	A responsibility to my community	It would let me know my risk of infection/help peace of mind/help me stay healthy	NA	NA	It would make me feel more anxious	NA	I would not benefit/I wonât be infected	No	Education-Advanced	Very good	Not covered by health insurance or health plan	Yes	No
No	Yes	0	34	Gender-Male	Race-White	Hispanic-No	Democrat	Income-Under20K	Suburban	Does not apply to me	Yes	Never	Does not apply to me	A little	A little	To protect family and friends	It might help stop the pandemic/reduce deaths in elderly Americans	A responsibility to my community	It would let me know my risk of infection/help peace of mind/help me stay healthy	NA	NA	It would make me feel more anxious	NA	NA	Yes	Education-SomeC_Associates	Fair	Covered by health insurance or health plan	Yes	No
No	No	1	42	Gender-Male	Race-Other	Hispanic-No	Democrat	Income-over-100K	Urban	5-10 times	Yes	Seldom	Somewhat worried	Moderately	Moderately	NA	NA	NA	NA	NA	NA	NA	NA	I would not benefit/I wonât be infected	No	Education-Advanced	Excellent	Covered by health insurance or health plan	No	No
No	Yes	1	45	Gender-Female	Race-Black	Hispanic-No	Independent	Income-20-49999K	Urban	0 times	Yes	Never	Not at all worried	Not at all	Not at all	NA	NA	NA	It would let me know my risk of infection/help peace of mind/help me stay healthy	Concerns with government surveillance post-epidemic	NA	NA	NA	NA	Yes	Education-HSGrad	Very good	Covered by health insurance or health plan	Yes	No
No	No	0	33	Gender-Female	Race-White	Hispanic-No	Independent	Income-Under20K	Suburban	3-4 times	Does not apply to me	A few times a year	Does not apply to me	A little	Moderately	NA	NA	NA	NA	NA	NA	NA	NA	I would not benefit/I wonât be infected	No	Education-HSGrad	Very good	Not covered by health insurance or health plan	Yes	Yes, I think I currently have the coronavirus
No	Yes	1	42	Gender-Male	Race-White	Hispanic-No	Something else	Income-Under20K	Urban	0 times	Does not apply to me	Never	Somewhat worried	Moderately	Moderately	NA	NA	NA	It would let me know my risk of infection/help peace of mind/help me stay healthy	Concerns with government surveillance post-epidemic	NA	NA	NA	NA	Yes	Education-LTHS	Excellent	Covered by health insurance or health plan	No	No
Yes	Yes	1	40	Gender-Female	Race-White	Hispanic-No	Democrat	Income-over-100K	Urban	3-4 times	Yes	More than once a week	Very worried	Moderately	Very	To protect family and friends	NA	A responsibility to my community	It would let me know my risk of infection/help peace of mind/help me stay healthy	NA	NA	NA	NA	NA	No	Education-Advanced	Excellent	Covered by health insurance or health plan	Yes	No
Yes	Yes	1	22	Gender-Female	Race-White	Hispanic-Yes	Republican	Income-50-74999K	Suburban	1-2 times	Yes	Never	Not very worried	A little	A little	To protect family and friends	NA	A responsibility to my community	NA	NA	NA	NA	NA	NA	No	Education-SomeC_Associates	Very good	Covered by health insurance or health plan	Yes	Yes, I think I have already had the coronavirus
No	No	1	96	Gender-Female	Race-White	Hispanic-No	Independent	Income-20-49999K	Suburban	0 times	Yes	Never	Does not apply to me	A little	A little	NA	NA	NA	NA	NA	NA	NA	Too much hassle to install	NA	No	Education-SomeC_Associates	Fair	Covered by health insurance or health plan	Yes	No
No	Yes	0	71	Gender-Female	Race-White	Hispanic-No	Independent	Income-over-100K	Rural	0 times	Yes	Seldom	Not very worried	A little	A little	To protect family and friends	It might help stop the pandemic/reduce deaths in elderly Americans	A responsibility to my community	It would let me know my risk of infection/help peace of mind/help me stay healthy	NA	My phone might get hacked	NA	NA	NA	No	Education-SomeC_Associates	Good	Covered by health insurance or health plan	Yes	No
No	Yes	1	40	Gender-Male	Race-White	Hispanic-No	Republican	Income-75-99999K	Suburban	1-2 times	Yes	Once a week	Very worried	Very	Very	To protect family and friends	NA	NA	NA	NA	NA	NA	Too much hassle to install	I would not benefit/I wonât be infected	No	Education-Bachelors	Very good	Covered by health insurance or health plan	Yes	Yes, I think I have already had the coronavirus
No	Yes	0	40	Gender-Male	Race-White	Hispanic-No	Democrat	Income-over-100K	Suburban	3-4 times	Yes	Once a week	Very worried	Very	Very	NA	NA	A responsibility to my community	NA	Concerns with government surveillance post-epidemic	NA	NA	NA	I would not benefit/I wonât be infected	No	Education-Advanced	Excellent	Covered by health insurance or health plan	Yes	Yes, I think I have already had the coronavirus
No	Yes	0	23	Gender-Female	Race-White	Hispanic-No	Republican	Income-20-49999K	Suburban	3-4 times	Yes	Once or twice a month	Not at all worried	Not at all	Not at all	To protect family and friends	NA	NA	NA	NA	NA	NA	NA	I would not benefit/I wonât be infected	Yes	Education-HSGrad	Good	Covered by health insurance or health plan	No	No
No	No	0	24	Gender-Female	Race-White	Hispanic-No	Independent	Income-20-49999K	Suburban	More than 10 times	Donât know	Never	Not at all worried	Not at all	Not at all	NA	NA	NA	NA	NA	NA	NA	Too much hassle to install	NA	No	Education-HSGrad	Good	Covered by health insurance or health plan	Yes	No
No	No	0	71	Gender-Female	Race-White	Hispanic-No	Republican	Income-50-74999K	Suburban	Does not apply to me	Yes	Never	Does not apply to me	Not at all	Not at all	NA	NA	NA	NA	Concerns with government surveillance post-epidemic	NA	NA	NA	NA	No	Education-SomeC_Associates	Very good	Covered by health insurance or health plan	Yes	No
Yes	Yes	1	31	Gender-Male	Race-White	Hispanic-No	Independent	Income-50-74999K	Suburban	1-2 times	Yes	Once a week	Not at all worried	A little	A little	To protect family and friends	It might help stop the pandemic/reduce deaths in elderly Americans	A responsibility to my community	It would let me know my risk of infection/help peace of mind/help me stay healthy	NA	NA	NA	NA	NA	No	Education-Bachelors	Very good	Covered by health insurance or health plan	Yes	Yes, I think I have already had the coronavirus
No	No	0	71	Gender-Female	Race-White	Hispanic-No	Republican	Income-20-49999K	Suburban	0 times	Yes	Seldom	Does not apply to me	Not at all	Not at all	NA	NA	NA	NA	NA	NA	NA	Too much hassle to install	I would not benefit/I wonât be infected	No	Education-SomeC_Associates	Fair	Covered by health insurance or health plan	Yes	No
No	No	1	61	Gender-Female	Race-White	Hispanic-No	Democrat	Income-Under20K	Rural	1-2 times	Yes	Never	Not at all worried	Moderately	Not at all	NA	NA	NA	NA	NA	NA	NA	NA	I would not benefit/I wonât be infected	No	Education-HSGrad	Fair	Covered by health insurance or health plan	Yes	No
No	No	0	60	Gender-Female	Race-White	Hispanic-No	Democrat	Income-20-49999K	Suburban	0 times	Yes	Never	Not at all worried	A little	Not at all	NA	NA	NA	NA	NA	NA	NA	NA	I would not benefit/I wonât be infected	No	Education-SomeC_Associates	Fair	Covered by health insurance or health plan	Yes	Yes, I think I have already had the coronavirus
Yes	Yes	1	30	Gender-Male	Race-White	Hispanic-No	Democrat	Income-over-100K	Urban	More than 10 times	No, I prefer not to or did not prefer to	More than once a week	Somewhat worried	Very	Very	NA	NA	A responsibility to my community	NA	NA	NA	NA	NA	NA	No	Education-Bachelors	Excellent	Not covered by health insurance or health plan	Yes	Yes, I think I currently have the coronavirus
Yes	No	1	44	Gender-Male	Race-White	Hispanic-No	Republican	Income-over-100K	Suburban	1-2 times	Donât know	Once a week	Not very worried	Not at all	Moderately	To protect family and friends	NA	A responsibility to my community	It would let me know my risk of infection/help peace of mind/help me stay healthy	Concerns with government surveillance post-epidemic	NA	It would make me feel more anxious	NA	I would not benefit/I wonât be infected	No	Education-Advanced	Good	Covered by health insurance or health plan	Yes	Donât know
No	Yes	0	34	Gender-Female	Race-Other	Hispanic-No	Democrat	Income-50-74999K	Suburban	0 times	Yes	A few times a year	Not very worried	A little	Not at all	To protect family and friends	NA	NA	It would let me know my risk of infection/help peace of mind/help me stay healthy	Concerns with government surveillance post-epidemic	NA	NA	NA	NA	No	Education-Advanced	Good	Covered by health insurance or health plan	Not sure	No
No	No	0	58	Gender-Male	Race-White	Hispanic-No	Republican	Income-20-49999K	Suburban	Does not apply to me	Yes	Never	Does not apply to me	Not at all	Not at all	NA	NA	NA	NA	Concerns with government surveillance post-epidemic	My phone might get hacked	NA	NA	NA	No	Education-HSGrad	Poor	Covered by health insurance or health plan	No	No
No	Yes	1	56	Gender-Female	Race-White	Hispanic-No	Democrat	Income-Under20K	Urban	Does not apply to me	Yes	Once a week	Not at all worried	Not at all	Not at all	To protect family and friends	NA	NA	NA	Concerns with government surveillance post-epidemic	NA	NA	NA	NA	No	Education-SomeC_Associates	Good	Covered by health insurance or health plan	Not sure	Donât know
No	Yes	1	42	Gender-Female	Race-White	Hispanic-No	Republican	Income-over-100K	Urban	1-2 times	Yes	Once a week	Not very worried	Very	Very	NA	NA	NA	It would let me know my risk of infection/help peace of mind/help me stay healthy	NA	NA	It would make me feel more anxious	NA	NA	No	Education-Bachelors	Excellent	Covered by health insurance or health plan	Yes	No
No	Yes	0	56	Gender-Male	Race-White	Hispanic-No	Independent	Income-20-49999K	Suburban	0 times	No, Iâm not able or was not able to	A few times a year	Not at all worried	Not at all	Not at all	NA	It might help stop the pandemic/reduce deaths in elderly Americans	NA	NA	Concerns with government surveillance post-epidemic	NA	NA	NA	NA	No	Education-LTHS	Excellent	Not covered by health insurance or health plan	No	Yes, I think I currently have the coronavirus
No	No	0	31	Gender-Female	Race-White	Hispanic-No	Republican	Income-50-74999K	Suburban	0 times	Yes	Never	Does not apply to me	Not at all	Not at all	NA	NA	NA	NA	NA	NA	NA	Too much hassle to install	NA	Yes	Education-Bachelors	Excellent	Not covered by health insurance or health plan	No	No
No	No	0	45	Gender-Female	Race-White	Hispanic-No	Independent	Income-75-99999K	Suburban	0 times	Yes	Never	Not very worried	Moderately	Not at all	NA	NA	NA	NA	NA	NA	NA	NA	I would not benefit/I wonât be infected	No	Education-Advanced	Fair	Not covered by health insurance or health plan	Yes	No
No	No	0	70	Gender-Female	Race-White	Hispanic-No	Democrat	Income-75-99999K	Rural	0 times	Yes	Never	Not at all worried	Very	Very	NA	NA	NA	NA	Concerns with government surveillance post-epidemic	My phone might get hacked	NA	NA	NA	No	Education-Bachelors	Good	Covered by health insurance or health plan	Yes	No
No	Yes	0	20	Gender-Female	Race-Black	Hispanic-No	Democrat	Income-20-49999K	Suburban	3-4 times	No, I prefer not to or did not prefer to	Once a week	Very worried	A little	A little	NA	NA	A responsibility to my community	It would let me know my risk of infection/help peace of mind/help me stay healthy	Concerns with government surveillance post-epidemic	NA	NA	NA	NA	Yes	Education-SomeC_Associates	Good	Covered by health insurance or health plan	Not sure	Yes, I think I currently have the coronavirus
No	Yes	1	29	Gender-Male	Race-White	Hispanic-No	Independent	Income-50-74999K	Urban	1-2 times	Yes	Never	Not at all worried	Moderately	Moderately	To protect family and friends	It might help stop the pandemic/reduce deaths in elderly Americans	A responsibility to my community	It would let me know my risk of infection/help peace of mind/help me stay healthy	NA	NA	NA	Too much hassle to install	NA	No	Education-Advanced	Very good	Covered by health insurance or health plan	Yes	No
No	Yes	0	65	Gender-Male	Race-White	Hispanic-No	Independent	Income-50-74999K	Suburban	0 times	Yes	Never	Not at all worried	Not at all	Not at all	To protect family and friends	It might help stop the pandemic/reduce deaths in elderly Americans	A responsibility to my community	It would let me know my risk of infection/help peace of mind/help me stay healthy	NA	NA	NA	Too much hassle to install	NA	No	Education-SomeC_Associates	Good	Covered by health insurance or health plan	Yes	No
No	Yes	0	33	Gender-Male	Race-White	Hispanic-No	Republican	Income-50-74999K	Suburban	5-10 times	No, Iâm not able or was not able to	Once or twice a month	Not very worried	Not at all	Not at all	NA	It might help stop the pandemic/reduce deaths in elderly Americans	NA	It would let me know my risk of infection/help peace of mind/help me stay healthy	NA	NA	It would make me feel more anxious	NA	NA	Yes	Education-Bachelors	Very good	Covered by health insurance or health plan	Yes	Donât know
Yes	No	1	32	Gender-Female	Race-White	Hispanic-No	Something else	Income-Under20K	Suburban	3-4 times	No, I prefer not to or did not prefer to	Never	Somewhat worried	Moderately	Moderately	To protect family and friends	NA	NA	NA	NA	My phone might get hacked	NA	NA	NA	No	Education-HSGrad	Good	Covered by health insurance or health plan	Yes	No
No	Yes	1	21	Gender-Female	Race-White	Hispanic-No	Republican	Income-50-74999K	Rural	1-2 times	No, Iâm not able or was not able to	Never	Very worried	A little	Moderately	NA	NA	A responsibility to my community	It would let me know my risk of infection/help peace of mind/help me stay healthy	Concerns with government surveillance post-epidemic	My phone might get hacked	It would make me feel more anxious	Too much hassle to install	NA	No	Education-SomeC_Associates	Very good	Covered by health insurance or health plan	No	Donât know
No	No	0	65	Gender-Female	Race-White	Hispanic-No	Republican	Income-Under20K	Rural	Does not apply to me	Donât know	Never	Does not apply to me	A little	A little	NA	NA	NA	NA	Concerns with government surveillance post-epidemic	My phone might get hacked	It would make me feel more anxious	Too much hassle to install	I would not benefit/I wonât be infected	No	Education-SomeC_Associates	Good	Covered by health insurance or health plan	Not sure	No
No	No	1	72	Gender-Female	Race-White	Hispanic-No	Democrat	Income-over-100K	Suburban	0 times	Yes	Seldom	Not very worried	A little	Not at all	NA	NA	NA	NA	NA	NA	It would make me feel more anxious	NA	NA	No	Education-Bachelors	Good	Covered by health insurance or health plan	Yes	No
No	No	1	60	Gender-Male	Race-White	Hispanic-No	Republican	Income-20-49999K	Rural	1-2 times	Does not apply to me	Never	Not very worried	A little	Not at all	NA	NA	NA	NA	NA	My phone might get hacked	NA	NA	NA	No	Education-LTHS	Fair	Covered by health insurance or health plan	Yes	No
No	No	0	70	Gender-Female	Race-Black	Hispanic-No	Democrat	Income-Under20K	Suburban	0 times	Yes	Once or twice a month	Very worried	Not at all	Not at all	NA	NA	NA	NA	Concerns with government surveillance post-epidemic	NA	NA	NA	NA	No	Education-SomeC_Associates	Good	Not covered by health insurance or health plan	Not sure	No
No	Yes	1	77	Gender-Male	Race-White	Hispanic-No	Democrat	Income-75-99999K	Rural	1-2 times	Yes	Never	Not at all worried	A little	A little	To protect family and friends	It might help stop the pandemic/reduce deaths in elderly Americans	A responsibility to my community	It would let me know my risk of infection/help peace of mind/help me stay healthy	NA	My phone might get hacked	NA	NA	NA	No	Education-Advanced	Good	Covered by health insurance or health plan	Yes	No
No	No	0	63	Gender-Female	Race-White	Hispanic-No	Independent	Income-20-49999K	Suburban	0 times	Yes	Never	Somewhat worried	Not at all	A little	NA	NA	NA	NA	Concerns with government surveillance post-epidemic	NA	NA	NA	NA	No	Education-SomeC_Associates	Good	Not covered by health insurance or health plan	Yes	Yes, I think I have already had the coronavirus
No	No	1	33	Gender-Male	Race-Black	Hispanic-No	Democrat	Income-20-49999K	Suburban	1-2 times	Yes	Seldom	Not at all worried	A little	Not at all	NA	NA	NA	NA	Concerns with government surveillance post-epidemic	My phone might get hacked	NA	NA	NA	Yes	Education-SomeC_Associates	Good	Covered by health insurance or health plan	Yes	No
No	No	1	65	Gender-Male	Race-White	Hispanic-No	Republican	Income-over-100K	Suburban	0 times	Yes	Never	Not at all worried	Not at all	Not at all	NA	NA	NA	NA	Concerns with government surveillance post-epidemic	My phone might get hacked	It would make me feel more anxious	Too much hassle to install	NA	No	Education-Advanced	Excellent	Covered by health insurance or health plan	Yes	No
No	No	1	82	Gender-Male	Race-White	Hispanic-No	Republican	Income-20-49999K	Rural	0 times	Yes	A few times a year	Somewhat worried	A little	Not at all	NA	NA	NA	NA	Concerns with government surveillance post-epidemic	My phone might get hacked	NA	NA	NA	No	Education-SomeC_Associates	Good	Covered by health insurance or health plan	Yes	No
No	No	1	75	Gender-Female	Race-White	Hispanic-No	Republican	Income-Under20K	Suburban	Does not apply to me	Yes	Once a week	Not at all worried	Not at all	Not at all	NA	NA	NA	NA	NA	NA	NA	Too much hassle to install	NA	No	Education-HSGrad	Excellent	Covered by health insurance or health plan	Yes	Yes, I think I have already had the coronavirus
Yes	Yes	1	36	Gender-Male	Race-White	Hispanic-No	Democrat	Income-over-100K	Suburban	1-2 times	Yes	Once a week	Not very worried	A little	A little	To protect family and friends	NA	A responsibility to my community	NA	NA	NA	NA	NA	NA	Yes	Education-Bachelors	Very good	Covered by health insurance or health plan	Yes	No
No	No	0	65	Gender-Male	Race-White	Hispanic-No	Republican	Income-20-49999K	Suburban	1-2 times	Yes	Seldom	Not very worried	Not at all	Not at all	NA	NA	NA	NA	NA	NA	It would make me feel more anxious	NA	NA	No	Education-SomeC_Associates	Very good	Covered by health insurance or health plan	Yes	No
Yes	No	1	39	Gender-Male	Race-Other	Hispanic-No	Independent	Income-50-74999K	Urban	0 times	Donât know	Never	Very worried	Very	Very	To protect family and friends	NA	NA	NA	NA	My phone might get hacked	NA	NA	NA	Yes	Education-HSGrad	Excellent	Covered by health insurance or health plan	Yes	No
Yes	Yes	1	49	Gender-Female	Race-Other	Hispanic-No	Democrat	Income-Under20K	Suburban	Does not apply to me	No, I prefer not to or did not prefer to	A few times a year	Somewhat worried	Moderately	Moderately	To protect family and friends	NA	A responsibility to my community	NA	NA	NA	NA	NA	NA	No	Education-HSGrad	Good	Covered by health insurance or health plan	Yes	No
No	No	0	89	Gender-Female	Race-White	Hispanic-No	Democrat	Income-20-49999K	Urban	1-2 times	Yes	A few times a year	Does not apply to me	A little	Not at all	NA	NA	NA	NA	NA	My phone might get hacked	NA	NA	NA	No	Education-Bachelors	Very good	Covered by health insurance or health plan	Yes	Donât know
No	No	0	18	Gender-Female	Race-White	Hispanic-No	Democrat	Income-Under20K	Suburban	1-2 times	Yes	Seldom	Somewhat worried	Moderately	A little	NA	NA	NA	NA	Concerns with government surveillance post-epidemic	My phone might get hacked	NA	NA	NA	Yes	Education-HSGrad	Very good	Covered by health insurance or health plan	Yes	Yes, I think I have already had the coronavirus
No	No	1	74	Gender-Male	Race-Other	Hispanic-Yes	Republican	Income-50-74999K	Urban	1-2 times	Yes	Seldom	Not at all worried	Not at all	Not at all	NA	NA	NA	NA	NA	NA	NA	NA	I would not benefit/I wonât be infected	No	Education-Advanced	Very good	Covered by health insurance or health plan	Yes	No
No	No	0	67	Gender-Male	Race-White	Hispanic-No	Republican	Income-20-49999K	Rural	0 times	Yes	Never	Not at all worried	A little	Not at all	NA	NA	NA	NA	Concerns with government surveillance post-epidemic	NA	NA	NA	NA	No	Education-SomeC_Associates	Good	Covered by health insurance or health plan	Not sure	No
Yes	Yes	0	35	Gender-Male	Race-White	Hispanic-No	Democrat	Income-over-100K	Urban	More than 10 times	Yes	Once or twice a month	Very worried	A little	A little	NA	It might help stop the pandemic/reduce deaths in elderly Americans	NA	NA	NA	NA	NA	NA	NA	Yes	Education-Advanced	Good	Not covered by health insurance or health plan	Yes	Yes, I think I have already had the coronavirus
No	No	1	59	Gender-Female	Race-White	Hispanic-No	Republican	Income-over-100K	Rural	1-2 times	Yes	Once or twice a month	Not very worried	Not at all	Not at all	NA	NA	NA	NA	NA	NA	NA	NA	I would not benefit/I wonât be infected	No	Education-SomeC_Associates	Fair	Covered by health insurance or health plan	Yes	Yes, I think I have already had the coronavirus
No	Yes	0	25	Gender-Female	Race-White	Hispanic-No	Republican	Income-75-99999K	Suburban	3-4 times	Yes	Seldom	Not at all worried	Moderately	A little	NA	NA	NA	It would let me know my risk of infection/help peace of mind/help me stay healthy	Concerns with government surveillance post-epidemic	NA	NA	NA	I would not benefit/I wonât be infected	No	Education-Bachelors	Excellent	Covered by health insurance or health plan	No	No
No	No	0	45	Gender-Male	Race-White	Hispanic-No	Democrat	Income-20-49999K	Suburban	0 times	Yes	Seldom	Not at all worried	Not at all	Not at all	NA	NA	NA	NA	Concerns with government surveillance post-epidemic	NA	NA	NA	NA	Yes	Education-HSGrad	Very good	Covered by health insurance or health plan	No	Yes, I think I currently have the coronavirus
No	Yes	1	35	Gender-Male	Race-White	Hispanic-Yes	Independent	Income-over-100K	Urban	1-2 times	Yes	A few times a year	Very worried	Moderately	A little	NA	It might help stop the pandemic/reduce deaths in elderly Americans	NA	NA	NA	My phone might get hacked	NA	NA	NA	No	Education-Bachelors	Excellent	Covered by health insurance or health plan	Yes	No
No	No	1	65	Gender-Male	Race-White	Hispanic-No	Independent	Income-20-49999K	Suburban	1-2 times	Yes	Once a week	Not at all worried	A little	A little	NA	NA	NA	NA	Concerns with government surveillance post-epidemic	NA	NA	NA	NA	No	Education-Bachelors	Fair	Covered by health insurance or health plan	No	No
No	No	1	76	Gender-Female	Race-White	Hispanic-No	Democrat	Income-50-74999K	Suburban	0 times	Yes	Never	Not very worried	Not at all	A little	NA	NA	NA	NA	NA	NA	NA	NA	I would not benefit/I wonât be infected	No	Education-Bachelors	Good	Covered by health insurance or health plan	Yes	No
No	No	0	41	Gender-Male	Race-White	Hispanic-No	Democrat	Income-over-100K	Urban	3-4 times	Yes	More than once a week	Does not apply to me	Very	Moderately	NA	NA	NA	NA	NA	NA	NA	NA	I would not benefit/I wonât be infected	No	Education-Advanced	Very good	Covered by health insurance or health plan	Yes	No
No	No	1	74	Gender-Female	Race-White	Hispanic-No	Democrat	Income-over-100K	Suburban	0 times	Yes	Never	Not at all worried	Not at all	Not at all	NA	NA	NA	NA	NA	My phone might get hacked	NA	NA	NA	No	Education-Bachelors	Fair	Covered by health insurance or health plan	Yes	No
No	Yes	1	37	Gender-Female	Race-White	Hispanic-No	Republican	Income-75-99999K	Urban	0 times	Yes	Once a week	Not at all worried	A little	Not at all	To protect family and friends	It might help stop the pandemic/reduce deaths in elderly Americans	NA	It would let me know my risk of infection/help peace of mind/help me stay healthy	Concerns with government surveillance post-epidemic	NA	It would make me feel more anxious	NA	NA	No	Education-Bachelors	Very good	Covered by health insurance or health plan	Yes	No
No	No	0	80	Gender-Male	Race-White	Hispanic-No	Republican	Income-20-49999K	Suburban	0 times	Yes	Never	Not at all worried	Not at all	Not at all	NA	NA	NA	NA	NA	NA	NA	NA	I would not benefit/I wonât be infected	No	Education-HSGrad	Fair	Covered by health insurance or health plan	Yes	No
No	Yes	1	32	Gender-Male	Race-White	Hispanic-No	Democrat	Income-20-49999K	Urban	3-4 times	Yes	Once a week	Somewhat worried	A little	A little	NA	NA	NA	It would let me know my risk of infection/help peace of mind/help me stay healthy	NA	NA	It would make me feel more anxious	NA	NA	No	Education-SomeC_Associates	Very good	Covered by health insurance or health plan	Yes	No
No	Yes	0	43	Gender-Female	Race-White	Hispanic-No	Independent	Income-20-49999K	Suburban	3-4 times	Yes	Seldom	Does not apply to me	Moderately	Moderately	NA	It might help stop the pandemic/reduce deaths in elderly Americans	NA	It would let me know my risk of infection/help peace of mind/help me stay healthy	Concerns with government surveillance post-epidemic	NA	NA	Too much hassle to install	NA	No	Education-Bachelors	Good	Covered by health insurance or health plan	Yes	No
No	No	1	51	Gender-Female	Race-White	Hispanic-No	Independent	Income-20-49999K	Rural	0 times	Yes	Never	Not at all worried	Not at all	A little	NA	NA	NA	NA	NA	My phone might get hacked	NA	NA	I would not benefit/I wonât be infected	Yes	Education-Advanced	Good	Not covered by health insurance or health plan	No	No
No	Yes	1	34	Gender-Female	Race-White	Hispanic-No	Democrat	Income-over-100K	Urban	0 times	Yes	A few times a year	Very worried	A little	A little	To protect family and friends	It might help stop the pandemic/reduce deaths in elderly Americans	A responsibility to my community	It would let me know my risk of infection/help peace of mind/help me stay healthy	Concerns with government surveillance post-epidemic	NA	NA	NA	I would not benefit/I wonât be infected	No	Education-Advanced	Excellent	Covered by health insurance or health plan	Yes	No
No	No	1	40	Gender-Male	Race-White	Hispanic-No	Republican	Income-over-100K	Urban	0 times	Yes	A few times a year	Somewhat worried	Not at all	Moderately	NA	NA	NA	NA	NA	NA	NA	NA	I would not benefit/I wonât be infected	Yes	Education-Bachelors	Excellent	Covered by health insurance or health plan	Yes	No
No	No	0	73	Gender-Female	Race-White	Hispanic-No	Democrat	Income-20-49999K	Suburban	3-4 times	Yes	Once a week	Somewhat worried	A little	Moderately	NA	NA	NA	NA	NA	NA	NA	Too much hassle to install	NA	No	Education-HSGrad	Excellent	Covered by health insurance or health plan	Yes	No
Yes	Yes	1	41	Gender-Male	Race-White	Hispanic-No	Republican	Income-over-100K	Rural	0 times	Yes	More than once a week	Very worried	Very	Moderately	NA	It might help stop the pandemic/reduce deaths in elderly Americans	A responsibility to my community	It would let me know my risk of infection/help peace of mind/help me stay healthy	NA	NA	NA	NA	NA	No	Education-Advanced	Excellent	Not covered by health insurance or health plan	Yes	Yes, I think I have already had the coronavirus
No	No	0	77	Gender-Male	Race-White	Hispanic-No	Republican	Income-20-49999K	Urban	1-2 times	Yes	Once a week	Not at all worried	Not at all	Not at all	NA	NA	NA	NA	NA	NA	NA	Too much hassle to install	I would not benefit/I wonât be infected	No	Education-Advanced	Good	Covered by health insurance or health plan	Not sure	No
No	No	0	59	Gender-Female	Race-White	Hispanic-Yes	Democrat	Income-20-49999K	Urban	0 times	Yes	Never	Very worried	Very	Very	NA	NA	NA	NA	NA	NA	NA	Too much hassle to install	NA	Yes	Education-SomeC_Associates	Excellent	Covered by health insurance or health plan	Yes	No
No	Yes	0	30	Gender-Female	Race-White	Hispanic-No	Independent	Income-20-49999K	Urban	1-2 times	Yes	Seldom	Not at all worried	Not at all	Not at all	To protect family and friends	NA	NA	NA	NA	NA	It would make me feel more anxious	NA	NA	Yes	Education-HSGrad	Very good	Covered by health insurance or health plan	Yes	No
Yes	Yes	1	35	Gender-Male	Race-White	Hispanic-No	Republican	Income-over-100K	Urban	1-2 times	Yes	Once a week	Not at all worried	A little	A little	To protect family and friends	It might help stop the pandemic/reduce deaths in elderly Americans	A responsibility to my community	It would let me know my risk of infection/help peace of mind/help me stay healthy	NA	NA	NA	NA	NA	No	Education-Advanced	Very good	Covered by health insurance or health plan	Yes	No
No	No	0	64	Gender-Male	Race-White	Hispanic-No	Republican	Income-20-49999K	Suburban	0 times	Yes	Never	Not very worried	Not at all	Not at all	NA	NA	NA	NA	NA	NA	It would make me feel more anxious	NA	NA	No	Education-HSGrad	Excellent	Covered by health insurance or health plan	No	No
No	No	1	51	Gender-Male	Race-White	Hispanic-No	Democrat	Income-20-49999K	Suburban	0 times	No, Iâm not able or was not able to	Seldom	Not at all worried	Not at all	Not at all	NA	NA	NA	NA	Concerns with government surveillance post-epidemic	NA	NA	NA	NA	No	Education-SomeC_Associates	Very good	Covered by health insurance or health plan	Yes	No
Yes	No	1	32	Gender-Male	Race-White	Hispanic-No	Democrat	Income-over-100K	Urban	5-10 times	Yes	More than once a week	Very worried	Very	Very	NA	NA	NA	It would let me know my risk of infection/help peace of mind/help me stay healthy	Concerns with government surveillance post-epidemic	NA	NA	NA	NA	Yes	Education-Bachelors	Excellent	Covered by health insurance or health plan	Yes	Yes, I think I have already had the coronavirus
No	Yes	0	43	Gender-Male	Race-White	Hispanic-No	Democrat	Income-over-100K	Urban	0 times	Yes	Once a week	Not at all worried	A little	Very	To protect family and friends	NA	A responsibility to my community	NA	NA	My phone might get hacked	It would make me feel more anxious	NA	NA	No	Education-Advanced	Excellent	Covered by health insurance or health plan	Not sure	No
Yes	Yes	0	38	Gender-Male	Race-White	Hispanic-Yes	Democrat	Income-over-100K	Urban	3-4 times	No, Iâm not able or was not able to	More than once a week	Not at all worried	Very	Very	To protect family and friends	NA	NA	NA	NA	NA	NA	NA	NA	Yes	Education-LTHS	Excellent	Covered by health insurance or health plan	Yes	Yes, I think I have already had the coronavirus
Yes	No	1	32	Gender-Male	Race-Other	Hispanic-Yes	Democrat	Income-75-99999K	Urban	3-4 times	Yes	More than once a week	Not very worried	Not at all	Not at all	NA	NA	NA	It would let me know my risk of infection/help peace of mind/help me stay healthy	Concerns with government surveillance post-epidemic	NA	NA	NA	NA	No	Education-Bachelors	Good	Covered by health insurance or health plan	No	Yes, I think I have already had the coronavirus
No	Yes	0	45	Gender-Female	Race-White	Hispanic-No	Republican	Income-Under20K	Rural	1-2 times	Yes	Never	Very worried	Very	A little	To protect family and friends	NA	NA	NA	Concerns with government surveillance post-epidemic	NA	NA	NA	NA	No	Education-HSGrad	Good	Covered by health insurance or health plan	Yes	No
No	Yes	0	40	Gender-Male	Race-White	Hispanic-No	Democrat	Income-over-100K	Urban	0 times	Yes	Once or twice a month	Does not apply to me	Moderately	Moderately	To protect family and friends	It might help stop the pandemic/reduce deaths in elderly Americans	A responsibility to my community	It would let me know my risk of infection/help peace of mind/help me stay healthy	Concerns with government surveillance post-epidemic	NA	It would make me feel more anxious	NA	NA	No	Education-Advanced	Excellent	Covered by health insurance or health plan	No	No
No	No	1	66	Gender-Male	Race-White	Hispanic-No	Democrat	Income-20-49999K	Suburban	0 times	Yes	Never	Not at all worried	Not at all	Not at all	NA	NA	NA	NA	NA	NA	NA	NA	I would not benefit/I wonât be infected	No	Education-SomeC_Associates	Good	Covered by health insurance or health plan	No	Yes, I think I have already had the coronavirus
Yes	No	0	40	Gender-Male	Race-White	Hispanic-No	Independent	Income-over-100K	Urban	1-2 times	Yes	More than once a week	Not at all worried	A little	Not at all	To protect family and friends	NA	NA	NA	NA	NA	NA	Too much hassle to install	NA	No	Education-Bachelors	Very good	Not covered by health insurance or health plan	Yes	Yes, I think I have already had the coronavirus
No	No	0	39	Gender-Male	Race-White	Hispanic-No	Democrat	Income-75-99999K	Suburban	0 times	No, I prefer not to or did not prefer to	Never	Very worried	Not at all	Not at all	NA	NA	NA	NA	NA	NA	It would make me feel more anxious	NA	NA	No	Education-Bachelors	Excellent	Covered by health insurance or health plan	Yes	No
Yes	No	0	40	Gender-Male	Race-White	Hispanic-No	Democrat	Income-over-100K	Urban	1-2 times	Yes	More than once a week	Very worried	Moderately	Moderately	NA	NA	NA	It would let me know my risk of infection/help peace of mind/help me stay healthy	NA	NA	It would make me feel more anxious	NA	NA	Yes	Education-Advanced	Very good	Covered by health insurance or health plan	Yes	Yes, I think I have already had the coronavirus
No	No	1	78	Gender-Female	Race-White	Hispanic-No	Democrat	Income-Under20K	Suburban	0 times	Yes	Never	Does not apply to me	A little	A little	NA	NA	NA	NA	NA	My phone might get hacked	NA	NA	NA	No	Education-HSGrad	Good	Covered by health insurance or health plan	Yes	No
No	No	1	74	Gender-Female	Race-White	Hispanic-No	Republican	Income-over-100K	Suburban	0 times	Yes	Never	Not at all worried	A little	Moderately	NA	NA	NA	NA	Concerns with government surveillance post-epidemic	NA	NA	NA	NA	No	Education-Bachelors	Very good	Covered by health insurance or health plan	Yes	No
No	No	0	82	Gender-Female	Race-White	Hispanic-No	Republican	Income-20-49999K	Suburban	0 times	Yes	Once a week	Not at all worried	Not at all	Very	NA	NA	NA	NA	NA	My phone might get hacked	NA	NA	NA	No	Education-HSGrad	Very good	Covered by health insurance or health plan	Yes	No
No	Yes	0	36	Gender-Male	Race-White	Hispanic-No	Democrat	Income-75-99999K	Urban	1-2 times	Yes	Once or twice a month	Very worried	Not at all	Not at all	NA	NA	A responsibility to my community	NA	NA	NA	It would make me feel more anxious	NA	NA	No	Education-Advanced	Very good	Not covered by health insurance or health plan	No	No
No	No	0	40	Gender-Male	Race-White	Hispanic-No	Republican	Income-over-100K	Urban	0 times	Yes	Seldom	Does not apply to me	A little	Moderately	NA	NA	NA	NA	NA	NA	NA	NA	I would not benefit/I wonât be infected	No	Education-Advanced	Very good	Not covered by health insurance or health plan	Not sure	No
No	No	0	31	Gender-Male	Race-Other	Hispanic-No	Something else	Income-over-100K	Rural	Does not apply to me	Does not apply to me	Never	Not at all worried	Not at all	Not at all	NA	NA	NA	NA	NA	NA	NA	Too much hassle to install	NA	No	Education-HSGrad	Poor	Not covered by health insurance or health plan	No	No
No	Yes	0	36	Gender-Male	Race-White	Hispanic-No	Democrat	Income-75-99999K	Urban	1-2 times	Yes	A few times a year	Not at all worried	Not at all	Not at all	NA	NA	A responsibility to my community	NA	NA	NA	It would make me feel more anxious	NA	NA	No	Education-Bachelors	Excellent	Covered by health insurance or health plan	Yes	No
No	No	1	66	Gender-Female	Race-White	Hispanic-No	Republican	Income-20-49999K	Suburban	0 times	Yes	Never	Not at all worried	A little	A little	NA	NA	NA	NA	NA	NA	NA	Too much hassle to install	NA	No	Education-LTHS	Excellent	Covered by health insurance or health plan	Yes	No
No	Yes	0	21	Gender-Female	Race-White	Hispanic-No	Independent	Income-20-49999K	Rural	0 times	Yes	Never	Somewhat worried	Not at all	Not at all	To protect family and friends	It might help stop the pandemic/reduce deaths in elderly Americans	A responsibility to my community	It would let me know my risk of infection/help peace of mind/help me stay healthy	NA	NA	NA	Too much hassle to install	NA	No	Education-HSGrad	Poor	Not covered by health insurance or health plan	Yes	Yes, I think I have already had the coronavirus
No	No	0	73	Gender-Male	Race-White	Hispanic-No	Republican	Income-over-100K	Suburban	0 times	Yes	A few times a year	Not at all worried	Very	Very	NA	NA	NA	NA	Concerns with government surveillance post-epidemic	My phone might get hacked	It would make me feel more anxious	Too much hassle to install	NA	No	Education-Advanced	Fair	Covered by health insurance or health plan	Yes	No
Yes	Yes	0	19	Gender-Male	Race-Other	Hispanic-No	Democrat	Income-Under20K	Suburban	Does not apply to me	Yes	Once a week	Not at all worried	Very	Moderately	To protect family and friends	It might help stop the pandemic/reduce deaths in elderly Americans	A responsibility to my community	It would let me know my risk of infection/help peace of mind/help me stay healthy	NA	NA	NA	NA	NA	No	Education-SomeC_Associates	Poor	Covered by health insurance or health plan	Yes	No
No	No	1	42	Gender-Male	Race-White	Hispanic-No	Independent	Income-50-74999K	Suburban	0 times	Yes	Seldom	Not at all worried	Not at all	Not at all	NA	NA	NA	NA	Concerns with government surveillance post-epidemic	NA	NA	NA	I would not benefit/I wonât be infected	No	Education-HSGrad	Very good	Covered by health insurance or health plan	Yes	No
No	No	1	27	Gender-Female	Race-Black	Hispanic-No	Democrat	Income-Under20K	Urban	1-2 times	Yes	Once or twice a month	Somewhat worried	Not at all	Moderately	NA	NA	NA	NA	NA	NA	NA	NA	I would not benefit/I wonât be infected	No	Education-SomeC_Associates	Very good	Covered by health insurance or health plan	Yes	No
Yes	No	1	55	Gender-Male	Race-Black	Hispanic-No	Democrat	Income-Under20K	Suburban	Does not apply to me	Yes	Once or twice a month	Not at all worried	Very	Not at all	NA	It might help stop the pandemic/reduce deaths in elderly Americans	NA	NA	NA	NA	NA	Too much hassle to install	NA	No	Education-SomeC_Associates	Excellent	Covered by health insurance or health plan	Yes	No
No	No	0	69	Gender-Male	Race-White	Hispanic-No	Republican	Income-50-74999K	Suburban	1-2 times	Yes	Once a week	Not at all worried	A little	Not at all	NA	NA	NA	NA	NA	NA	NA	NA	I would not benefit/I wonât be infected	No	Education-Bachelors	Very good	Covered by health insurance or health plan	Yes	No
No	No	1	40	Gender-Female	Race-White	Hispanic-Yes	Independent	Income-over-100K	Suburban	0 times	Yes	Never	Not at all worried	Not at all	Not at all	NA	NA	NA	NA	Concerns with government surveillance post-epidemic	My phone might get hacked	NA	NA	NA	No	Education-SomeC_Associates	Very good	Covered by health insurance or health plan	No	No
Yes	Yes	0	25	Gender-Male	Race-Other	Hispanic-No	Something else	Income-20-49999K	Suburban	5-10 times	No, I prefer not to or did not prefer to	Never	Somewhat worried	Moderately	A little	NA	It might help stop the pandemic/reduce deaths in elderly Americans	NA	NA	NA	NA	NA	NA	NA	No	Education-Advanced	Fair	Covered by health insurance or health plan	No	No
No	Yes	1	19	Gender-Female	Race-White	Hispanic-No	Democrat	Income-Under20K	Suburban	0 times	Yes	Never	Does not apply to me	Not at all	A little	To protect family and friends	NA	A responsibility to my community	It would let me know my risk of infection/help peace of mind/help me stay healthy	NA	NA	NA	NA	I would not benefit/I wonât be infected	No	Education-LTHS	Poor	Covered by health insurance or health plan	Yes	No
Yes	No	1	20	Gender-Male	Race-Black	Hispanic-Yes	Republican	Income-Under20K	Suburban	1-2 times	No, Iâm not able or was not able to	Once a week	Very worried	A little	Not at all	NA	NA	A responsibility to my community	It would let me know my risk of infection/help peace of mind/help me stay healthy	Concerns with government surveillance post-epidemic	My phone might get hacked	NA	NA	NA	Yes	Education-LTHS	Very good	Not covered by health insurance or health plan	Yes	Yes, I think I currently have the coronavirus
No	No	1	61	Gender-Female	Race-White	Hispanic-No	Democrat	Income-Under20K	Rural	0 times	Yes	Never	Very worried	Very	Very	NA	NA	NA	NA	Concerns with government surveillance post-epidemic	My phone might get hacked	It would make me feel more anxious	NA	NA	No	Education-SomeC_Associates	Very good	Covered by health insurance or health plan	Yes	No
Yes	No	0	42	Gender-Male	Race-Black	Hispanic-Yes	Republican	Income-Under20K	Urban	3-4 times	Donât know	Once a week	Not very worried	Not at all	A little	NA	NA	NA	It would let me know my risk of infection/help peace of mind/help me stay healthy	NA	My phone might get hacked	NA	NA	NA	Yes	Education-LTHS	Very good	Not covered by health insurance or health plan	No	Yes, I think I currently have the coronavirus
No	No	1	20	Gender-Male	Race-White	Hispanic-Yes	Democrat	Income-20-49999K	Urban	More than 10 times	Donât know	Once or twice a month	Not very worried	A little	A little	NA	NA	NA	NA	Concerns with government surveillance post-epidemic	NA	NA	NA	NA	Yes	Education-HSGrad	Good	Covered by health insurance or health plan	No	No
No	Yes	1	50	Gender-Male	Race-Black	Hispanic-No	Independent	Income-75-99999K	Suburban	1-2 times	Yes	More than once a week	Somewhat worried	Moderately	Moderately	NA	NA	NA	It would let me know my risk of infection/help peace of mind/help me stay healthy	NA	My phone might get hacked	NA	NA	NA	No	Education-Bachelors	Good	Covered by health insurance or health plan	No	Yes, I think I have already had the coronavirus
Yes	Yes	1	25	Gender-Female	Race-Black	Hispanic-No	Democrat	Income-Under20K	Urban	0 times	Yes	Seldom	Not at all worried	Very	Very	To protect family and friends	It might help stop the pandemic/reduce deaths in elderly Americans	A responsibility to my community	It would let me know my risk of infection/help peace of mind/help me stay healthy	NA	NA	NA	NA	NA	Yes	Education-SomeC_Associates	Excellent	Covered by health insurance or health plan	Yes	No
No	No	1	34	Gender-Male	Race-White	Hispanic-No	Democrat	Income-over-100K	Urban	More than 10 times	Yes	Seldom	Not at all worried	Very	Not at all	NA	NA	NA	NA	NA	NA	It would make me feel more anxious	NA	NA	Yes	Education-Advanced	Excellent	Covered by health insurance or health plan	Yes	Donât know
Yes	Yes	1	68	Gender-Female	Race-White	Hispanic-No	Republican	Income-50-74999K	Suburban	0 times	Yes	Once a week	Somewhat worried	Moderately	Moderately	NA	It might help stop the pandemic/reduce deaths in elderly Americans	NA	NA	NA	NA	NA	NA	NA	No	Education-HSGrad	Very good	Covered by health insurance or health plan	Yes	Yes, I think I currently have the coronavirus
Yes	Yes	1	40	Gender-Female	Race-White	Hispanic-No	Democrat	Income-Under20K	Urban	Does not apply to me	Does not apply to me	Never	Does not apply to me	Very	Very	NA	NA	NA	It would let me know my risk of infection/help peace of mind/help me stay healthy	NA	NA	NA	NA	NA	Yes	Education-LTHS	Poor	Not covered by health insurance or health plan	Yes	No
No	No	1	54	Gender-Female	Race-White	Hispanic-No	Democrat	Income-20-49999K	Urban	Does not apply to me	Yes	Never	Very worried	Moderately	A little	NA	NA	NA	NA	NA	NA	It would make me feel more anxious	NA	NA	No	Education-HSGrad	Good	Covered by health insurance or health plan	Yes	No
No	No	0	56	Gender-Female	Race-White	Hispanic-No	Republican	Income-Under20K	Rural	3-4 times	No, I prefer not to or did not prefer to	Once or twice a month	Very worried	Moderately	A little	NA	NA	NA	NA	NA	NA	NA	Too much hassle to install	NA	No	Education-HSGrad	Fair	Not covered by health insurance or health plan	Yes	No
Yes	Yes	1	55	Gender-Female	Race-White	Hispanic-No	Independent	Income-20-49999K	Suburban	1-2 times	Yes	Seldom	Not very worried	Very	A little	To protect family and friends	It might help stop the pandemic/reduce deaths in elderly Americans	A responsibility to my community	It would let me know my risk of infection/help peace of mind/help me stay healthy	NA	NA	NA	NA	NA	No	Education-SomeC_Associates	Good	Not covered by health insurance or health plan	Yes	No
No	No	0	69	Gender-Female	Race-Black	Hispanic-No	Independent	Income-Under20K	Suburban	1-2 times	Yes	A few times a year	Not at all worried	Not at all	Not at all	NA	NA	NA	NA	NA	NA	NA	NA	I would not benefit/I wonât be infected	No	Education-HSGrad	Excellent	Covered by health insurance or health plan	Not sure	No
No	No	0	70	Gender-Female	Race-White	Hispanic-No	Republican	Income-20-49999K	Rural	1-2 times	Yes	Once a week	Not at all worried	Not at all	Not at all	NA	NA	NA	NA	NA	NA	NA	NA	I would not benefit/I wonât be infected	No	Education-SomeC_Associates	Very good	Covered by health insurance or health plan	Yes	No
No	No	1	62	Gender-Female	Race-White	Hispanic-No	Independent	Income-20-49999K	Suburban	0 times	Yes	A few times a year	Not very worried	A little	A little	NA	NA	NA	NA	Concerns with government surveillance post-epidemic	NA	NA	NA	NA	No	Education-Bachelors	Good	Covered by health insurance or health plan	Yes	No
No	No	1	62	Gender-Male	Race-White	Hispanic-No	Republican	Income-75-99999K	Rural	1-2 times	Yes	Never	Not at all worried	Not at all	Not at all	NA	NA	NA	NA	Concerns with government surveillance post-epidemic	NA	NA	NA	NA	No	Education-SomeC_Associates	Very good	Covered by health insurance or health plan	Yes	No
No	No	0	28	Gender-Female	Race-White	Hispanic-No	Something else	Income-Under20K	Rural	Does not apply to me	Does not apply to me	A few times a year	Does not apply to me	Very	Very	NA	NA	NA	NA	NA	NA	NA	Too much hassle to install	NA	Yes	Education-HSGrad	Poor	Not covered by health insurance or health plan	Not sure	No
No	Yes	0	38	Gender-Female	Race-White	Hispanic-Yes	Democrat	Income-over-100K	Urban	More than 10 times	Yes	Once a week	Somewhat worried	Very	Moderately	To protect family and friends	NA	NA	NA	NA	NA	It would make me feel more anxious	NA	NA	Yes	Education-Advanced	Excellent	Covered by health insurance or health plan	No	Yes, I think I have already had the coronavirus
Yes	Yes	0	30	Gender-Female	Race-White	Hispanic-No	Republican	Income-50-74999K	Rural	1-2 times	Yes	Once a week	Not at all worried	A little	A little	NA	It might help stop the pandemic/reduce deaths in elderly Americans	NA	NA	NA	NA	NA	NA	NA	Yes	Education-SomeC_Associates	Good	Covered by health insurance or health plan	Yes	No
No	No	0	67	Gender-Female	Race-Black	Hispanic-No	Democrat	Income-20-49999K	Suburban	0 times	Yes	Once a week	Not at all worried	A little	Not at all	NA	NA	NA	NA	Concerns with government surveillance post-epidemic	NA	NA	NA	NA	Yes	Education-SomeC_Associates	Very good	Covered by health insurance or health plan	Yes	No
No	No	1	73	Gender-Female	Race-White	Hispanic-No	Something else	Income-Under20K	Rural	Does not apply to me	Yes	Seldom	Does not apply to me	Not at all	Not at all	NA	NA	NA	NA	NA	My phone might get hacked	NA	NA	NA	No	Education-SomeC_Associates	Fair	Covered by health insurance or health plan	Yes	No
No	Yes	1	60	Gender-Female	Race-White	Hispanic-No	Republican	Income-Under20K	Rural	1-2 times	Yes	A few times a year	Not at all worried	A little	A little	To protect family and friends	NA	NA	It would let me know my risk of infection/help peace of mind/help me stay healthy	NA	My phone might get hacked	It would make me feel more anxious	NA	NA	No	Education-LTHS	Good	Covered by health insurance or health plan	Not sure	No
No	Yes	0	30	Gender-Male	Race-White	Hispanic-No	Republican	Income-over-100K	Rural	3-4 times	No, Iâm not able or was not able to	Once or twice a month	Somewhat worried	A little	A little	NA	NA	NA	It would let me know my risk of infection/help peace of mind/help me stay healthy	NA	NA	It would make me feel more anxious	NA	NA	No	Education-Bachelors	Good	Not covered by health insurance or health plan	Yes	Yes, I think I currently have the coronavirus
No	Yes	1	39	Gender-Male	Race-White	Hispanic-No	Democrat	Income-Under20K	Rural	0 times	Yes	Never	Not at all worried	Moderately	Very	NA	NA	A responsibility to my community	NA	NA	NA	NA	Too much hassle to install	NA	No	Education-SomeC_Associates	Poor	Covered by health insurance or health plan	No	No
No	Yes	0	62	Gender-Female	Race-White	Hispanic-No	Democrat	Income-50-74999K	Suburban	0 times	Yes	Never	Not at all worried	Very	Not at all	To protect family and friends	It might help stop the pandemic/reduce deaths in elderly Americans	A responsibility to my community	NA	NA	My phone might get hacked	NA	NA	NA	No	Education-Advanced	Good	Covered by health insurance or health plan	Yes	No
No	Yes	1	70	Gender-Female	Race-White	Hispanic-No	Democrat	Income-over-100K	Suburban	0 times	Yes	Never	Not at all worried	Very	Very	To protect family and friends	It might help stop the pandemic/reduce deaths in elderly Americans	A responsibility to my community	It would let me know my risk of infection/help peace of mind/help me stay healthy	NA	NA	It would make me feel more anxious	NA	NA	No	Education-SomeC_Associates	Good	Covered by health insurance or health plan	Yes	No
No	No	1	55	Gender-Female	Race-White	Hispanic-No	Democrat	Income-Under20K	Urban	3-4 times	Yes	A few times a year	Does not apply to me	A little	Moderately	NA	NA	NA	NA	NA	NA	It would make me feel more anxious	Too much hassle to install	NA	No	Education-SomeC_Associates	Fair	Covered by health insurance or health plan	Yes	Yes, I think I have already had the coronavirus
Yes	Yes	0	22	Gender-Female	Race-Black	Hispanic-No	Democrat	Income-Under20K	Urban	3-4 times	No, I prefer not to or did not prefer to	Never	Very worried	Not at all	Moderately	NA	NA	A responsibility to my community	It would let me know my risk of infection/help peace of mind/help me stay healthy	NA	NA	NA	NA	NA	No	Education-HSGrad	Fair	Covered by health insurance or health plan	No	No
No	No	0	19	Gender-Female	Race-Other	Hispanic-No	Democrat	Income-Under20K	Urban	0 times	Yes	Seldom	Not very worried	Very	Very	NA	NA	NA	NA	Concerns with government surveillance post-epidemic	My phone might get hacked	It would make me feel more anxious	Too much hassle to install	I would not benefit/I wonât be infected	No	Education-SomeC_Associates	Very good	Covered by health insurance or health plan	Yes	No
No	No	1	76	Gender-Female	Race-White	Hispanic-No	Republican	Income-50-74999K	Suburban	1-2 times	Yes	Once or twice a month	Does not apply to me	Very	Moderately	NA	NA	NA	NA	NA	NA	It would make me feel more anxious	NA	NA	No	Education-HSGrad	Very good	Covered by health insurance or health plan	Yes	No
No	Yes	0	81	Gender-Female	Race-White	Hispanic-No	Republican	Income-20-49999K	Rural	0 times	Yes	Seldom	Not at all worried	Very	Very	To protect family and friends	It might help stop the pandemic/reduce deaths in elderly Americans	NA	It would let me know my risk of infection/help peace of mind/help me stay healthy	Concerns with government surveillance post-epidemic	My phone might get hacked	It would make me feel more anxious	Too much hassle to install	NA	No	Education-SomeC_Associates	Very good	Covered by health insurance or health plan	Not sure	No
Yes	No	1	26	Gender-Female	Race-White	Hispanic-No	Democrat	Income-20-49999K	Suburban	0 times	No, Iâm not able or was not able to	Seldom	Somewhat worried	Very	Very	NA	NA	NA	It would let me know my risk of infection/help peace of mind/help me stay healthy	NA	NA	It would make me feel more anxious	NA	NA	Yes	Education-Bachelors	Fair	Covered by health insurance or health plan	Not sure	Yes, I think I have already had the coronavirus
No	No	0	55	Gender-Female	Race-White	Hispanic-No	Republican	Income-20-49999K	Suburban	0 times	Yes	A few times a year	Very worried	Very	Not at all	NA	NA	NA	NA	NA	My phone might get hacked	NA	NA	NA	No	Education-HSGrad	Very good	Covered by health insurance or health plan	No	Yes, I think I have already had the coronavirus
No	No	0	62	Gender-Male	Race-White	Hispanic-No	Republican	Income-20-49999K	Rural	0 times	Yes	Never	Not at all worried	Not at all	Not at all	NA	NA	NA	NA	NA	NA	NA	NA	I would not benefit/I wonât be infected	Yes	Education-SomeC_Associates	Fair	Covered by health insurance or health plan	Not sure	No
Yes	No	0	64	Gender-Male	Race-White	Hispanic-No	Republican	Income-over-100K	Rural	0 times	Yes	Never	Not very worried	A little	A little	To protect family and friends	NA	NA	NA	NA	NA	It would make me feel more anxious	NA	NA	No	Education-SomeC_Associates	Good	Covered by health insurance or health plan	Yes	No
No	Yes	0	30	Gender-Male	Race-White	Hispanic-No	Democrat	Income-over-100K	Suburban	0 times	Yes	Once or twice a month	Very worried	Not at all	Not at all	NA	It might help stop the pandemic/reduce deaths in elderly Americans	NA	NA	NA	NA	It would make me feel more anxious	NA	NA	No	Education-Advanced	Excellent	Covered by health insurance or health plan	Yes	No
No	No	0	32	Gender-Female	Race-Other	Hispanic-No	Democrat	Income-over-100K	Urban	3-4 times	Yes	Once a week	Very worried	Very	Very	NA	NA	NA	NA	Concerns with government surveillance post-epidemic	NA	NA	NA	I would not benefit/I wonât be infected	Yes	Education-Bachelors	Excellent	Covered by health insurance or health plan	No	Yes, I think I currently have the coronavirus
No	Yes	1	68	Gender-Female	Race-White	Hispanic-No	Republican	Income-20-49999K	Rural	0 times	Yes	A few times a year	Not at all worried	Very	Very	NA	NA	A responsibility to my community	NA	NA	NA	NA	Too much hassle to install	NA	No	Education-HSGrad	Very good	Not covered by health insurance or health plan	No	No
No	No	0	35	Gender-Male	Race-White	Hispanic-No	Republican	Income-over-100K	Suburban	1-2 times	Yes	A few times a year	Not at all worried	Not at all	Not at all	NA	NA	NA	NA	NA	NA	It would make me feel more anxious	NA	I would not benefit/I wonât be infected	No	Education-Bachelors	Very good	Covered by health insurance or health plan	Yes	No
No	No	0	67	Gender-Female	Race-White	Hispanic-No	Democrat	Income-20-49999K	Rural	1-2 times	Yes	Never	Not at all worried	Not at all	Not at all	NA	NA	NA	NA	NA	NA	NA	Too much hassle to install	NA	No	Education-HSGrad	Very good	Covered by health insurance or health plan	Yes	No
No	No	1	61	Gender-Female	Race-White	Hispanic-No	Republican	Income-20-49999K	Rural	Does not apply to me	Yes	Seldom	Not very worried	A little	A little	NA	NA	NA	NA	Concerns with government surveillance post-epidemic	NA	NA	NA	NA	No	Education-SomeC_Associates	Good	Covered by health insurance or health plan	Not sure	No
No	No	1	70	Gender-Female	Race-White	Hispanic-No	Democrat	Income-over-100K	Rural	0 times	Yes	Never	Not very worried	A little	Not at all	NA	NA	NA	NA	Concerns with government surveillance post-epidemic	NA	NA	NA	NA	No	Education-Bachelors	Very good	Covered by health insurance or health plan	Yes	No
No	No	0	20	Gender-Male	Race-Other	Hispanic-No	Democrat	Income-over-100K	Suburban	Does not apply to me	Yes	Never	Not at all worried	Not at all	Not at all	NA	NA	NA	NA	Concerns with government surveillance post-epidemic	NA	NA	NA	NA	No	Education-HSGrad	Very good	Covered by health insurance or health plan	Not sure	No
No	Yes	1	71	Gender-Female	Race-White	Hispanic-No	Independent	Income-Under20K	Urban	1-2 times	Yes	Never	Does not apply to me	Very	Moderately	NA	It might help stop the pandemic/reduce deaths in elderly Americans	NA	NA	NA	My phone might get hacked	NA	NA	NA	No	Education-SomeC_Associates	Very good	Covered by health insurance or health plan	Not sure	No
Yes	Yes	1	56	Gender-Female	Race-Other	Hispanic-Yes	Democrat	Income-20-49999K	Urban	0 times	Yes	A few times a year	Not at all worried	Moderately	Moderately	To protect family and friends	NA	NA	NA	NA	NA	NA	NA	NA	No	Education-HSGrad	Good	Covered by health insurance or health plan	Yes	Yes, I think I have already had the coronavirus
No	No	1	71	Gender-Female	Race-White	Hispanic-No	Republican	Income-20-49999K	Suburban	0 times	Yes	Seldom	Not very worried	A little	Not at all	NA	NA	NA	NA	NA	NA	NA	NA	I would not benefit/I wonât be infected	No	Education-SomeC_Associates	Good	Covered by health insurance or health plan	Yes	No
No	No	1	20	Gender-Male	Race-White	Hispanic-No	Democrat	Income-20-49999K	Rural	3-4 times	Yes	Once a week	Does not apply to me	Very	Very	NA	NA	NA	NA	Concerns with government surveillance post-epidemic	NA	NA	NA	NA	No	Education-SomeC_Associates	Very good	Covered by health insurance or health plan	No	No
Yes	Yes	0	32	Gender-Female	Race-White	Hispanic-No	Democrat	Income-50-74999K	Urban	1-2 times	Yes	Once or twice a month	Very worried	Very	A little	To protect family and friends	NA	NA	NA	NA	NA	NA	NA	NA	No	Education-Bachelors	Very good	Covered by health insurance or health plan	Yes	Yes, I think I have already had the coronavirus
Yes	No	0	51	Gender-Female	Race-White	Hispanic-No	Democrat	Income-Under20K	Urban	0 times	Yes	A few times a year	Not at all worried	Moderately	Moderately	NA	NA	A responsibility to my community	NA	NA	NA	NA	Too much hassle to install	NA	No	Education-Advanced	Good	Covered by health insurance or health plan	Not sure	No
No	No	1	30	Gender-Female	Race-White	Hispanic-Yes	Something else	Income-Under20K	Urban	0 times	Yes	Seldom	Very worried	Moderately	A little	NA	NA	NA	NA	NA	NA	NA	NA	I would not benefit/I wonât be infected	No	Education-LTHS	Very good	Covered by health insurance or health plan	Yes	No
Yes	Yes	1	75	Gender-Female	Race-White	Hispanic-No	Democrat	Income-75-99999K	Rural	0 times	Yes	Once a week	Not at all worried	Not at all	Not at all	To protect family and friends	It might help stop the pandemic/reduce deaths in elderly Americans	A responsibility to my community	It would let me know my risk of infection/help peace of mind/help me stay healthy	NA	NA	NA	NA	NA	No	Education-SomeC_Associates	Very good	Covered by health insurance or health plan	Yes	No
No	No	1	34	Gender-Female	Race-White	Hispanic-No	Republican	Income-over-100K	Urban	3-4 times	No, Iâm not able or was not able to	More than once a week	Somewhat worried	Moderately	Very	NA	NA	NA	NA	NA	My phone might get hacked	It would make me feel more anxious	NA	NA	Yes	Education-Advanced	Excellent	Covered by health insurance or health plan	Yes	No
No	No	1	66	Gender-Female	Race-White	Hispanic-No	Republican	Income-Under20K	Rural	1-2 times	Yes	Never	Not at all worried	Not at all	Not at all	NA	NA	NA	NA	Concerns with government surveillance post-epidemic	My phone might get hacked	It would make me feel more anxious	NA	NA	No	Education-HSGrad	Fair	Covered by health insurance or health plan	Yes	No
No	No	1	34	Gender-Male	Race-White	Hispanic-No	Something else	Income-75-99999K	Suburban	1-2 times	Yes	A few times a year	Not at all worried	A little	Not at all	NA	NA	NA	NA	NA	NA	NA	NA	I would not benefit/I wonât be infected	No	Education-Bachelors	Very good	Not covered by health insurance or health plan	Yes	Donât know
No	No	1	18	Gender-Male	Race-Other	Hispanic-Yes	Something else	Income-Under20K	Urban	0 times	Yes	Never	Very worried	A little	A little	NA	NA	NA	NA	NA	NA	It would make me feel more anxious	NA	NA	Yes	Education-HSGrad	Excellent	Covered by health insurance or health plan	Yes	Yes, I think I have already had the coronavirus
No	No	0	67	Gender-Female	Race-Black	Hispanic-No	Democrat	Income-Under20K	Urban	1-2 times	Yes	Once a week	Not at all worried	Not at all	Not at all	NA	NA	NA	NA	NA	NA	NA	NA	I would not benefit/I wonât be infected	Yes	Education-SomeC_Associates	Good	Covered by health insurance or health plan	Not sure	No
No	No	0	65	Gender-Female	Race-White	Hispanic-No	Republican	Income-20-49999K	Suburban	0 times	Yes	Never	Not at all worried	A little	A little	NA	NA	NA	NA	Concerns with government surveillance post-epidemic	NA	NA	NA	NA	No	Education-Bachelors	Very good	Covered by health insurance or health plan	Not sure	No
Yes	Yes	1	20	Gender-Female	Race-Black	Hispanic-Yes	Democrat	Income-50-74999K	Suburban	0 times	Yes	Once a week	Not very worried	Moderately	Very	To protect family and friends	It might help stop the pandemic/reduce deaths in elderly Americans	A responsibility to my community	It would let me know my risk of infection/help peace of mind/help me stay healthy	NA	NA	NA	NA	NA	No	Education-SomeC_Associates	Good	Covered by health insurance or health plan	Yes	No
Yes	Yes	0	48	Gender-Female	Race-White	Hispanic-No	Democrat	Income-over-100K	Rural	0 times	Yes	Never	Very worried	Moderately	Moderately	To protect family and friends	NA	A responsibility to my community	It would let me know my risk of infection/help peace of mind/help me stay healthy	NA	NA	NA	NA	NA	No	Education-Advanced	Very good	Covered by health insurance or health plan	Not sure	No
No	No	1	66	Gender-Male	Race-White	Hispanic-No	Republican	Income-Under20K	Suburban	0 times	Yes	More than once a week	Does not apply to me	Not at all	Moderately	NA	NA	NA	NA	Concerns with government surveillance post-epidemic	My phone might get hacked	NA	NA	NA	No	Education-HSGrad	Fair	Covered by health insurance or health plan	Yes	No
No	No	1	65	Gender-Female	Race-White	Hispanic-No	Something else	Income-50-74999K	Rural	0 times	Yes	A few times a year	Does not apply to me	A little	Moderately	NA	NA	NA	NA	NA	NA	NA	Too much hassle to install	NA	No	Education-SomeC_Associates	Good	Covered by health insurance or health plan	Yes	No
No	No	1	19	Gender-Female	Race-White	Hispanic-No	Democrat	Income-20-49999K	Urban	0 times	Yes	Never	Very worried	A little	A little	NA	NA	NA	NA	NA	NA	It would make me feel more anxious	NA	NA	No	Education-HSGrad	Excellent	Covered by health insurance or health plan	Not sure	No
Yes	Yes	0	38	Gender-Female	Race-Black	Hispanic-No	Independent	Income-75-99999K	Suburban	0 times	Yes	Seldom	Not at all worried	Very	A little	To protect family and friends	It might help stop the pandemic/reduce deaths in elderly Americans	A responsibility to my community	It would let me know my risk of infection/help peace of mind/help me stay healthy	NA	NA	NA	NA	NA	No	Education-Bachelors	Very good	Covered by health insurance or health plan	Not sure	No
Yes	Yes	0	33	Gender-Female	Race-Other	Hispanic-No	Democrat	Income-Under20K	Suburban	More than 10 times	Yes	Once a week	Somewhat worried	Moderately	Very	NA	NA	A responsibility to my community	NA	NA	NA	NA	NA	NA	Yes	Education-Advanced	Very good	Covered by health insurance or health plan	Yes	No
No	No	0	26	Gender-Male	Race-White	Hispanic-No	Independent	Income-Under20K	Suburban	0 times	Yes	Never	Somewhat worried	Moderately	Moderately	NA	NA	NA	NA	NA	NA	NA	Too much hassle to install	NA	No	Education-HSGrad	Fair	Not covered by health insurance or health plan	Not sure	No
No	No	1	57	Gender-Female	Race-White	Hispanic-No	Democrat	Income-20-49999K	Suburban	1-2 times	Yes	Seldom	Does not apply to me	Moderately	A little	NA	NA	NA	NA	NA	NA	NA	NA	I would not benefit/I wonât be infected	No	Education-HSGrad	Good	Covered by health insurance or health plan	Yes	Yes, I think I have already had the coronavirus
No	No	0	54	Gender-Female	Race-White	Hispanic-No	Republican	Income-20-49999K	Rural	1-2 times	Yes	Seldom	Not very worried	Moderately	Moderately	NA	NA	NA	NA	NA	NA	It would make me feel more anxious	NA	NA	No	Education-SomeC_Associates	Fair	Covered by health insurance or health plan	Yes	No
Yes	No	1	40	Gender-Female	Race-White	Hispanic-No	Republican	Income-Under20K	Rural	Does not apply to me	Yes	Never	Does not apply to me	A little	Not at all	To protect family and friends	NA	NA	NA	NA	NA	NA	Too much hassle to install	NA	No	Education-HSGrad	Good	Covered by health insurance or health plan	No	No
No	No	0	27	Gender-Female	Race-White	Hispanic-No	Independent	Income-Under20K	Suburban	0 times	Yes	Never	Does not apply to me	Not at all	Not at all	NA	NA	NA	NA	Concerns with government surveillance post-epidemic	NA	It would make me feel more anxious	NA	NA	Yes	Education-SomeC_Associates	Excellent	Not covered by health insurance or health plan	Yes	No
Yes	No	0	26	Gender-Male	Race-Black	Hispanic-No	Democrat	Income-Under20K	Suburban	5-10 times	No, I prefer not to or did not prefer to	Once or twice a month	Somewhat worried	Very	Not at all	NA	It might help stop the pandemic/reduce deaths in elderly Americans	NA	It would let me know my risk of infection/help peace of mind/help me stay healthy	NA	My phone might get hacked	NA	Too much hassle to install	NA	No	Education-HSGrad	Good	Not covered by health insurance or health plan	Yes	Yes, I think I have already had the coronavirus
No	No	1	40	Gender-Male	Race-White	Hispanic-No	Democrat	Income-50-74999K	Suburban	0 times	Yes	Never	Not very worried	Not at all	A little	NA	NA	NA	NA	NA	My phone might get hacked	NA	NA	I would not benefit/I wonât be infected	No	Education-HSGrad	Excellent	Covered by health insurance or health plan	Yes	No
No	No	1	68	Gender-Female	Race-White	Hispanic-No	Independent	Income-Under20K	Rural	0 times	Yes	Never	Does not apply to me	Not at all	Not at all	NA	NA	NA	NA	NA	NA	It would make me feel more anxious	NA	NA	No	Education-HSGrad	Good	Covered by health insurance or health plan	Not sure	No
No	No	0	74	Gender-Male	Race-White	Hispanic-No	Republican	Income-over-100K	Suburban	0 times	Yes	Once a week	Not at all worried	Not at all	Not at all	NA	NA	NA	NA	Concerns with government surveillance post-epidemic	NA	NA	NA	NA	No	Education-Bachelors	Excellent	Covered by health insurance or health plan	No	No
No	No	0	21	Gender-Male	Race-White	Hispanic-No	Independent	Income-20-49999K	Suburban	0 times	Yes	Never	Not at all worried	Not at all	Not at all	NA	NA	NA	NA	Concerns with government surveillance post-epidemic	NA	NA	NA	NA	No	Education-SomeC_Associates	Excellent	Covered by health insurance or health plan	No	No
Yes	No	0	24	Gender-Female	Race-White	Hispanic-No	Democrat	Income-50-74999K	Suburban	1-2 times	No, Iâm not able or was not able to	Once a week	Not at all worried	Moderately	Moderately	To protect family and friends	NA	NA	It would let me know my risk of infection/help peace of mind/help me stay healthy	Concerns with government surveillance post-epidemic	My phone might get hacked	NA	NA	I would not benefit/I wonât be infected	Yes	Education-SomeC_Associates	Very good	Covered by health insurance or health plan	No	No
No	Yes	1	23	Gender-Female	Race-Black	Hispanic-No	Democrat	Income-over-100K	Suburban	1-2 times	Yes	A few times a year	Not at all worried	Moderately	Not at all	To protect family and friends	NA	NA	NA	Concerns with government surveillance post-epidemic	My phone might get hacked	It would make me feel more anxious	Too much hassle to install	NA	No	Education-SomeC_Associates	Excellent	Covered by health insurance or health plan	Yes	No
Yes	No	1	23	Gender-Female	Race-Black	Hispanic-No	Republican	Income-75-99999K	Suburban	More than 10 times	Yes	A few times a year	Not at all worried	Not at all	Very	To protect family and friends	It might help stop the pandemic/reduce deaths in elderly Americans	A responsibility to my community	It would let me know my risk of infection/help peace of mind/help me stay healthy	NA	NA	NA	Too much hassle to install	NA	Yes	Education-Bachelors	Good	Covered by health insurance or health plan	No	No
No	No	0	56	Gender-Female	Race-White	Hispanic-No	Democrat	Income-20-49999K	Suburban	0 times	Yes	Never	Not very worried	Not at all	A little	NA	NA	NA	NA	Concerns with government surveillance post-epidemic	My phone might get hacked	It would make me feel more anxious	Too much hassle to install	I would not benefit/I wonât be infected	No	Education-Bachelors	Fair	Covered by health insurance or health plan	Not sure	No
No	Yes	0	18	Gender-Female	Race-Black	Hispanic-No	Something else	Income-over-100K	Suburban	Does not apply to me	Donât know	Never	Does not apply to me	Moderately	Moderately	NA	NA	NA	It would let me know my risk of infection/help peace of mind/help me stay healthy	NA	NA	NA	Too much hassle to install	NA	No	Education-Advanced	Excellent	Covered by health insurance or health plan	Not sure	Donât know
No	Yes	1	65	Gender-Female	Race-White	Hispanic-No	Democrat	Income-20-49999K	Urban	Does not apply to me	Yes	Never	Does not apply to me	A little	Moderately	NA	It might help stop the pandemic/reduce deaths in elderly Americans	A responsibility to my community	It would let me know my risk of infection/help peace of mind/help me stay healthy	NA	NA	NA	Too much hassle to install	NA	No	Education-SomeC_Associates	Very good	Covered by health insurance or health plan	Not sure	No
No	No	1	44	Gender-Male	Race-White	Hispanic-No	Republican	Income-over-100K	Suburban	More than 10 times	Yes	Seldom	Not at all worried	A little	Not at all	NA	NA	NA	NA	Concerns with government surveillance post-epidemic	My phone might get hacked	NA	NA	NA	No	Education-SomeC_Associates	Good	Covered by health insurance or health plan	Yes	Yes, I think I have already had the coronavirus
No	No	1	62	Gender-Female	Race-White	Hispanic-No	Democrat	Income-over-100K	Suburban	0 times	Yes	Never	Not at all worried	A little	A little	NA	NA	NA	NA	NA	My phone might get hacked	NA	NA	NA	No	Education-Bachelors	Very good	Covered by health insurance or health plan	Yes	No
No	Yes	1	56	Gender-Female	Race-White	Hispanic-No	Democrat	Income-over-100K	Urban	0 times	Yes	Seldom	Not very worried	A little	Moderately	NA	NA	A responsibility to my community	NA	NA	My phone might get hacked	NA	NA	NA	No	Education-Bachelors	Excellent	Covered by health insurance or health plan	Yes	No
No	No	1	64	Gender-Male	Race-White	Hispanic-No	Republican	Income-20-49999K	Rural	0 times	Yes	Never	Somewhat worried	Very	Moderately	NA	NA	NA	NA	NA	NA	It would make me feel more anxious	NA	NA	Yes	Education-SomeC_Associates	Very good	Covered by health insurance or health plan	Yes	No
No	No	1	65	Gender-Female	Race-White	Hispanic-No	Republican	Income-50-74999K	Suburban	1-2 times	Yes	Once a week	Not at all worried	A little	A little	NA	NA	NA	NA	Concerns with government surveillance post-epidemic	My phone might get hacked	NA	NA	NA	No	Education-HSGrad	Very good	Covered by health insurance or health plan	Yes	No
No	Yes	0	40	Gender-Female	Race-White	Hispanic-No	Democrat	Income-Under20K	Urban	1-2 times	No, I prefer not to or did not prefer to	Once or twice a month	Very worried	A little	A little	NA	It might help stop the pandemic/reduce deaths in elderly Americans	NA	NA	NA	NA	NA	NA	I would not benefit/I wonât be infected	No	Education-HSGrad	Good	Covered by health insurance or health plan	No	Yes, I think I currently have the coronavirus
No	Yes	1	45	Gender-Female	Race-White	Hispanic-No	Democrat	Income-50-74999K	Urban	0 times	Yes	A few times a year	Somewhat worried	Moderately	A little	To protect family and friends	It might help stop the pandemic/reduce deaths in elderly Americans	A responsibility to my community	It would let me know my risk of infection/help peace of mind/help me stay healthy	NA	My phone might get hacked	NA	NA	NA	No	Education-Bachelors	Fair	Covered by health insurance or health plan	Yes	Donât know
No	No	0	60	Gender-Male	Race-White	Hispanic-No	Republican	Income-50-74999K	Urban	0 times	Yes	Once a week	Not at all worried	Not at all	A little	NA	NA	NA	NA	NA	NA	It would make me feel more anxious	NA	NA	Yes	Education-HSGrad	Excellent	Covered by health insurance or health plan	No	No
No	No	0	51	Gender-Male	Race-White	Hispanic-No	Independent	Income-50-74999K	Suburban	0 times	Yes	Once or twice a month	Not at all worried	Not at all	Not at all	NA	NA	NA	NA	Concerns with government surveillance post-epidemic	NA	NA	NA	NA	No	Education-Bachelors	Very good	Covered by health insurance or health plan	Yes	Yes, I think I have already had the coronavirus
No	No	0	44	Gender-Male	Race-White	Hispanic-No	Independent	Income-20-49999K	Suburban	Does not apply to me	Donât know	Never	Not very worried	A little	Not at all	NA	NA	NA	NA	NA	NA	NA	NA	I would not benefit/I wonât be infected	No	Education-SomeC_Associates	Good	Not covered by health insurance or health plan	Yes	Yes, I think I currently have the coronavirus
No	No	0	38	Gender-Male	Race-White	Hispanic-No	Independent	Income-Under20K	Urban	0 times	Yes	Never	Not at all worried	A little	A little	NA	NA	NA	NA	NA	My phone might get hacked	NA	NA	NA	No	Education-HSGrad	Excellent	Not covered by health insurance or health plan	Yes	No
No	No	1	54	Gender-Female	Race-Black	Hispanic-No	Democrat	Income-20-49999K	Suburban	1-2 times	Yes	Once a week	Does not apply to me	A little	Not at all	NA	NA	NA	NA	Concerns with government surveillance post-epidemic	My phone might get hacked	NA	NA	I would not benefit/I wonât be infected	No	Education-Bachelors	Good	Covered by health insurance or health plan	Not sure	No
Yes	No	1	30	Gender-Female	Race-White	Hispanic-No	Republican	Income-over-100K	Urban	0 times	No, Iâm not able or was not able to	Never	Very worried	Not at all	Not at all	NA	It might help stop the pandemic/reduce deaths in elderly Americans	NA	NA	Concerns with government surveillance post-epidemic	NA	NA	NA	NA	Yes	Education-Bachelors	Excellent	Covered by health insurance or health plan	No	No
No	No	0	52	Gender-Male	Race-Black	Hispanic-No	Democrat	Income-20-49999K	Rural	5-10 times	No, I prefer not to or did not prefer to	Seldom	Not at all worried	Not at all	Not at all	NA	NA	NA	NA	Concerns with government surveillance post-epidemic	NA	NA	NA	I would not benefit/I wonât be infected	No	Education-SomeC_Associates	Good	Covered by health insurance or health plan	Yes	No
No	No	1	67	Gender-Female	Race-White	Hispanic-No	Independent	Income-20-49999K	Urban	1-2 times	Yes	Never	Not very worried	Not at all	A little	NA	NA	NA	NA	Concerns with government surveillance post-epidemic	NA	It would make me feel more anxious	NA	NA	No	Education-SomeC_Associates	Very good	Covered by health insurance or health plan	Not sure	No
No	No	1	55	Gender-Female	Race-White	Hispanic-No	Democrat	Income-Under20K	Urban	1-2 times	Yes	Never	Not at all worried	Very	A little	NA	NA	NA	NA	Concerns with government surveillance post-epidemic	My phone might get hacked	It would make me feel more anxious	Too much hassle to install	NA	No	Education-HSGrad	Fair	Covered by health insurance or health plan	Not sure	No
No	Yes	0	60	Gender-Male	Race-White	Hispanic-No	Democrat	Income-over-100K	Suburban	1-2 times	Yes	Once or twice a month	Somewhat worried	Moderately	A little	NA	NA	A responsibility to my community	NA	Concerns with government surveillance post-epidemic	My phone might get hacked	NA	NA	NA	Yes	Education-SomeC_Associates	Good	Covered by health insurance or health plan	Yes	No
Yes	No	1	34	Gender-Female	Race-White	Hispanic-No	Democrat	Income-over-100K	Urban	1-2 times	No, Iâm not able or was not able to	Once a week	Very worried	A little	A little	NA	NA	NA	It would let me know my risk of infection/help peace of mind/help me stay healthy	NA	NA	NA	NA	I would not benefit/I wonât be infected	No	Education-Bachelors	Very good	Not covered by health insurance or health plan	No	Yes, I think I have already had the coronavirus
No	No	1	34	Gender-Male	Race-White	Hispanic-No	Republican	Income-20-49999K	Rural	0 times	Yes	Once a week	Not very worried	A little	A little	NA	NA	NA	NA	NA	NA	It would make me feel more anxious	NA	NA	No	Education-Bachelors	Good	Not covered by health insurance or health plan	No	No
No	No	1	57	Gender-Female	Race-White	Hispanic-No	Republican	Income-over-100K	Suburban	0 times	Yes	Seldom	Not at all worried	Not at all	Not at all	NA	NA	NA	NA	Concerns with government surveillance post-epidemic	My phone might get hacked	NA	NA	NA	Yes	Education-Bachelors	Very good	Covered by health insurance or health plan	Not sure	No
No	No	0	25	Gender-Male	Race-White	Hispanic-No	Republican	Income-50-74999K	Suburban	0 times	Yes	Never	Not at all worried	Not at all	Very	NA	NA	NA	NA	NA	NA	It would make me feel more anxious	NA	I would not benefit/I wonât be infected	No	Education-HSGrad	Fair	Covered by health insurance or health plan	Yes	No
No	No	1	84	Gender-Female	Race-White	Hispanic-No	Republican	Income-20-49999K	Suburban	0 times	Yes	Once a week	Not at all worried	A little	A little	NA	NA	NA	NA	NA	NA	NA	Too much hassle to install	NA	No	Education-Bachelors	Good	Covered by health insurance or health plan	Yes	No
No	Yes	1	41	Gender-Female	Race-White	Hispanic-No	Republican	Income-20-49999K	Urban	1-2 times	Yes	A few times a year	Very worried	A little	Very	To protect family and friends	NA	NA	NA	NA	NA	NA	Too much hassle to install	NA	No	Education-SomeC_Associates	Good	Not covered by health insurance or health plan	Yes	Yes, I think I have already had the coronavirus
No	No	0	75	Gender-Female	Race-White	Hispanic-No	Republican	Income-20-49999K	Suburban	0 times	Yes	Seldom	Does not apply to me	Very	Very	NA	NA	NA	NA	NA	NA	NA	Too much hassle to install	NA	No	Education-LTHS	Fair	Covered by health insurance or health plan	Yes	No
No	Yes	1	18	Gender-Female	Race-Black	Hispanic-Yes	Something else	Income-Under20K	Urban	0 times	Donât know	More than once a week	Very worried	A little	A little	To protect family and friends	NA	NA	NA	NA	My phone might get hacked	NA	NA	NA	Yes	Education-LTHS	Good	Covered by health insurance or health plan	Yes	No
Yes	Yes	0	19	Gender-Male	Race-Black	Hispanic-No	Republican	Income-20-49999K	Suburban	3-4 times	No, Iâm not able or was not able to	Once or twice a month	Not at all worried	Moderately	Moderately	NA	It might help stop the pandemic/reduce deaths in elderly Americans	NA	NA	NA	NA	NA	NA	NA	No	Education-Bachelors	Fair	Not covered by health insurance or health plan	Not sure	No
No	No	0	68	Gender-Male	Race-White	Hispanic-No	Independent	Income-50-74999K	Rural	0 times	Yes	Once a week	Not at all worried	A little	A little	NA	NA	NA	NA	Concerns with government surveillance post-epidemic	My phone might get hacked	NA	NA	NA	No	Education-Bachelors	Good	Covered by health insurance or health plan	Yes	No
Yes	Yes	1	19	Gender-Female	Race-Other	Hispanic-Yes	Democrat	Income-75-99999K	Urban	0 times	Yes	Seldom	Does not apply to me	Very	Very	To protect family and friends	It might help stop the pandemic/reduce deaths in elderly Americans	A responsibility to my community	It would let me know my risk of infection/help peace of mind/help me stay healthy	NA	NA	NA	NA	NA	No	Education-SomeC_Associates	Good	Covered by health insurance or health plan	Yes	Yes, I think I have already had the coronavirus
No	No	1	25	Gender-Female	Race-Black	Hispanic-No	Democrat	Income-75-99999K	Suburban	0 times	Yes	Once or twice a month	Not very worried	Very	Moderately	NA	NA	NA	NA	NA	My phone might get hacked	NA	NA	I would not benefit/I wonât be infected	No	Education-Bachelors	Very good	Covered by health insurance or health plan	Yes	No
No	No	0	18	Gender-Female	Race-White	Hispanic-No	Something else	Income-20-49999K	Urban	0 times	Yes	Never	Somewhat worried	Moderately	A little	NA	NA	NA	NA	NA	NA	It would make me feel more anxious	NA	NA	No	Education-HSGrad	Good	Not covered by health insurance or health plan	Yes	No
No	Yes	0	36	Gender-Male	Race-White	Hispanic-No	Democrat	Income-75-99999K	Urban	1-2 times	Yes	A few times a year	Not very worried	Very	A little	To protect family and friends	NA	NA	It would let me know my risk of infection/help peace of mind/help me stay healthy	NA	NA	It would make me feel more anxious	NA	NA	No	Education-Bachelors	Very good	Covered by health insurance or health plan	Yes	No
No	Yes	0	67	Gender-Female	Race-White	Hispanic-Yes	Democrat	Income-75-99999K	Urban	0 times	Yes	A few times a year	Very worried	A little	Not at all	NA	NA	NA	It would let me know my risk of infection/help peace of mind/help me stay healthy	NA	NA	NA	Too much hassle to install	NA	No	Education-Bachelors	Very good	Covered by health insurance or health plan	Yes	No
Yes	Yes	1	28	Gender-Male	Race-White	Hispanic-No	Independent	Income-20-49999K	Suburban	1-2 times	Yes	Seldom	Very worried	Moderately	Very	NA	It might help stop the pandemic/reduce deaths in elderly Americans	NA	NA	NA	NA	NA	NA	NA	Yes	Education-HSGrad	Very good	Covered by health insurance or health plan	Yes	No
Yes	No	1	46	Gender-Female	Race-Other	Hispanic-No	Something else	Income-Under20K	Rural	0 times	Yes	Seldom	Not very worried	Not at all	Not at all	To protect family and friends	NA	NA	NA	NA	NA	NA	Too much hassle to install	NA	No	Education-HSGrad	Good	Covered by health insurance or health plan	No	No
No	Yes	0	33	Gender-Female	Race-Black	Hispanic-No	Democrat	Income-Under20K	Urban	1-2 times	Yes	Seldom	Very worried	Very	Very	To protect family and friends	It might help stop the pandemic/reduce deaths in elderly Americans	A responsibility to my community	It would let me know my risk of infection/help peace of mind/help me stay healthy	Concerns with government surveillance post-epidemic	My phone might get hacked	It would make me feel more anxious	Too much hassle to install	I would not benefit/I wonât be infected	No	Education-SomeC_Associates	Good	Covered by health insurance or health plan	Yes	No
Yes	Yes	1	32	Gender-Female	Race-White	Hispanic-No	Republican	Income-20-49999K	Rural	1-2 times	No, I prefer not to or did not prefer to	Never	Does not apply to me	Not at all	Not at all	NA	It might help stop the pandemic/reduce deaths in elderly Americans	NA	NA	NA	NA	NA	NA	NA	No	Education-SomeC_Associates	Good	Covered by health insurance or health plan	Yes	Yes, I think I have already had the coronavirus
Yes	No	1	35	Gender-Male	Race-Other	Hispanic-No	Democrat	Income-Under20K	Urban	3-4 times	Yes	Never	Somewhat worried	Very	Very	To protect family and friends	It might help stop the pandemic/reduce deaths in elderly Americans	A responsibility to my community	It would let me know my risk of infection/help peace of mind/help me stay healthy	Concerns with government surveillance post-epidemic	My phone might get hacked	It would make me feel more anxious	Too much hassle to install	I would not benefit/I wonât be infected	No	Education-SomeC_Associates	Poor	Covered by health insurance or health plan	No	Donât know
No	No	0	45	Gender-Male	Race-White	Hispanic-No	Democrat	Income-Under20K	Suburban	0 times	Yes	Once a week	Very worried	A little	A little	NA	NA	NA	NA	NA	NA	NA	NA	I would not benefit/I wonât be infected	No	Education-HSGrad	Good	Not covered by health insurance or health plan	Not sure	Donât know
Yes	Yes	1	70	Gender-Male	Race-White	Hispanic-No	Democrat	Income-over-100K	Urban	0 times	Yes	A few times a year	Somewhat worried	Very	Very	NA	NA	NA	It would let me know my risk of infection/help peace of mind/help me stay healthy	NA	NA	NA	NA	NA	No	Education-Advanced	Excellent	Covered by health insurance or health plan	Yes	No
Yes	Yes	1	52	Gender-Male	Race-White	Hispanic-No	Independent	Income-over-100K	Suburban	1-2 times	Yes	Never	Very worried	A little	Moderately	NA	It might help stop the pandemic/reduce deaths in elderly Americans	NA	NA	NA	NA	NA	NA	NA	No	Education-Bachelors	Excellent	Covered by health insurance or health plan	Yes	Yes, I think I have already had the coronavirus
No	Yes	0	36	Gender-Male	Race-White	Hispanic-No	Independent	Income-75-99999K	Suburban	0 times	Yes	Seldom	Not at all worried	A little	A little	To protect family and friends	It might help stop the pandemic/reduce deaths in elderly Americans	A responsibility to my community	It would let me know my risk of infection/help peace of mind/help me stay healthy	NA	NA	It would make me feel more anxious	NA	NA	No	Education-SomeC_Associates	Fair	Covered by health insurance or health plan	Yes	No
No	No	0	82	Gender-Female	Race-White	Hispanic-No	Republican	Income-20-49999K	Suburban	0 times	Yes	Once a week	Not at all worried	A little	Not at all	NA	NA	NA	NA	Concerns with government surveillance post-epidemic	My phone might get hacked	NA	Too much hassle to install	NA	No	Education-HSGrad	Good	Covered by health insurance or health plan	Yes	No
No	No	1	69	Gender-Female	Race-White	Hispanic-No	Independent	Income-20-49999K	Suburban	0 times	Yes	Once a week	Does not apply to me	Moderately	Very	NA	NA	NA	NA	NA	NA	NA	Too much hassle to install	NA	No	Education-SomeC_Associates	Good	Covered by health insurance or health plan	Yes	No
Yes	No	1	55	Gender-Female	Race-White	Hispanic-No	Republican	Income-20-49999K	Urban	0 times	Yes	Once a week	Not at all worried	A little	A little	NA	It might help stop the pandemic/reduce deaths in elderly Americans	NA	NA	NA	NA	It would make me feel more anxious	NA	NA	No	Education-HSGrad	Fair	Covered by health insurance or health plan	Yes	Yes, I think I have already had the coronavirus
Yes	Yes	1	20	Gender-Female	Race-Black	Hispanic-No	Democrat	Income-Under20K	Urban	3-4 times	Donât know	Never	Somewhat worried	A little	Not at all	NA	It might help stop the pandemic/reduce deaths in elderly Americans	NA	NA	NA	NA	NA	NA	NA	No	Education-HSGrad	Good	Covered by health insurance or health plan	No	No
Yes	Yes	1	35	Gender-Female	Race-Other	Hispanic-Yes	Democrat	Income-20-49999K	Urban	3-4 times	Yes	More than once a week	Very worried	Moderately	Very	NA	It might help stop the pandemic/reduce deaths in elderly Americans	NA	NA	NA	NA	NA	NA	NA	No	Education-Advanced	Excellent	Covered by health insurance or health plan	Yes	Yes, I think I have already had the coronavirus
Yes	Yes	0	30	Gender-Female	Race-Other	Hispanic-Yes	Independent	Income-Under20K	Urban	0 times	Donât know	Never	Not at all worried	Not at all	Not at all	To protect family and friends	NA	A responsibility to my community	NA	NA	NA	NA	NA	NA	No	Education-HSGrad	Good	Not covered by health insurance or health plan	Not sure	No
No	Yes	0	47	Gender-Female	Race-White	Hispanic-No	Something else	Income-20-49999K	Suburban	1-2 times	Donât know	Never	Somewhat worried	Not at all	A little	To protect family and friends	NA	NA	NA	Concerns with government surveillance post-epidemic	NA	NA	NA	NA	No	Education-HSGrad	Very good	Covered by health insurance or health plan	Not sure	No
No	Yes	0	54	Gender-Female	Race-White	Hispanic-Yes	Democrat	Income-Under20K	Rural	0 times	Yes	More than once a week	Very worried	Very	Very	NA	NA	NA	It would let me know my risk of infection/help peace of mind/help me stay healthy	NA	My phone might get hacked	NA	NA	NA	No	Education-SomeC_Associates	Excellent	Covered by health insurance or health plan	Yes	No
Yes	No	0	21	Gender-Male	Race-White	Hispanic-Yes	Republican	Income-Under20K	Suburban	1-2 times	No, I prefer not to or did not prefer to	A few times a year	Not at all worried	Very	A little	To protect family and friends	NA	A responsibility to my community	NA	Concerns with government surveillance post-epidemic	NA	It would make me feel more anxious	NA	NA	No	Education-HSGrad	Good	Covered by health insurance or health plan	Not sure	Yes, I think I currently have the coronavirus
Yes	Yes	0	71	Gender-Female	Race-Black	Hispanic-No	Democrat	Income-over-100K	Urban	1-2 times	Yes	More than once a week	Not at all worried	Moderately	Not at all	NA	NA	NA	It would let me know my risk of infection/help peace of mind/help me stay healthy	NA	NA	NA	NA	NA	No	Education-Bachelors	Very good	Covered by health insurance or health plan	No	No
No	No	0	57	Gender-Female	Race-Other	Hispanic-No	Republican	Income-Under20K	Urban	1-2 times	Yes	More than once a week	Does not apply to me	A little	Moderately	NA	NA	NA	NA	Concerns with government surveillance post-epidemic	My phone might get hacked	It would make me feel more anxious	NA	NA	No	Education-Bachelors	Good	Covered by health insurance or health plan	Not sure	Donât know
No	No	0	46	Gender-Female	Race-Black	Hispanic-No	Republican	Income-20-49999K	Rural	0 times	Yes	Once a week	Not at all worried	Not at all	Not at all	NA	NA	NA	NA	Concerns with government surveillance post-epidemic	NA	NA	NA	NA	No	Education-Advanced	Very good	Not covered by health insurance or health plan	Not sure	No
No	Yes	1	59	Gender-Female	Race-Other	Hispanic-No	Republican	Income-20-49999K	Urban	0 times	Yes	Never	Does not apply to me	A little	Not at all	To protect family and friends	NA	A responsibility to my community	NA	NA	NA	It would make me feel more anxious	NA	I would not benefit/I wonât be infected	No	Education-SomeC_Associates	Very good	Covered by health insurance or health plan	No	No
No	No	0	59	Gender-Female	Race-White	Hispanic-No	Independent	Income-75-99999K	Rural	1-2 times	Yes	Once a week	Very worried	A little	A little	NA	NA	NA	NA	NA	NA	It would make me feel more anxious	NA	NA	No	Education-SomeC_Associates	Very good	Covered by health insurance or health plan	Yes	No
No	No	0	64	Gender-Female	Race-Black	Hispanic-No	Democrat	Income-20-49999K	Suburban	1-2 times	Yes	Once a week	Does not apply to me	Not at all	Not at all	NA	NA	NA	NA	Concerns with government surveillance post-epidemic	My phone might get hacked	NA	NA	NA	No	Education-HSGrad	Good	Covered by health insurance or health plan	Yes	No
No	No	1	42	Gender-Female	Race-White	Hispanic-No	Democrat	Income-20-49999K	Urban	0 times	No, Iâm not able or was not able to	Once or twice a month	Does not apply to me	Very	Very	NA	NA	NA	NA	Concerns with government surveillance post-epidemic	My phone might get hacked	It would make me feel more anxious	NA	NA	No	Education-HSGrad	Good	Covered by health insurance or health plan	Yes	No
No	No	0	30	Gender-Male	Race-White	Hispanic-No	Something else	Income-20-49999K	Suburban	0 times	Yes	A few times a year	Not at all worried	Not at all	A little	NA	NA	NA	NA	Concerns with government surveillance post-epidemic	NA	NA	NA	NA	Yes	Education-Bachelors	Good	Covered by health insurance or health plan	Yes	No
No	No	1	23	Gender-Female	Race-White	Hispanic-No	Republican	Income-20-49999K	Suburban	5-10 times	Yes	Once a week	Not at all worried	Very	Not at all	NA	NA	NA	NA	NA	NA	NA	Too much hassle to install	NA	Yes	Education-SomeC_Associates	Excellent	Covered by health insurance or health plan	Not sure	No
No	Yes	1	57	Gender-Female	Race-White	Hispanic-No	Republican	Income-20-49999K	Rural	1-2 times	Yes	Never	Somewhat worried	Moderately	Moderately	To protect family and friends	It might help stop the pandemic/reduce deaths in elderly Americans	A responsibility to my community	It would let me know my risk of infection/help peace of mind/help me stay healthy	NA	NA	It would make me feel more anxious	NA	NA	No	Education-LTHS	Very good	Covered by health insurance or health plan	Yes	Yes, I think I have already had the coronavirus
Yes	No	1	29	Gender-Male	Race-White	Hispanic-No	Republican	Income-20-49999K	Rural	0 times	Yes	More than once a week	Not at all worried	Not at all	Not at all	NA	NA	NA	It would let me know my risk of infection/help peace of mind/help me stay healthy	Concerns with government surveillance post-epidemic	NA	NA	NA	I would not benefit/I wonât be infected	Yes	Education-Advanced	Excellent	Covered by health insurance or health plan	Yes	Yes, I think I have already had the coronavirus
No	Yes	0	30	Gender-Female	Race-White	Hispanic-No	Republican	Income-50-74999K	Suburban	Does not apply to me	Does not apply to me	Never	Not at all worried	Not at all	Not at all	NA	NA	A responsibility to my community	NA	Concerns with government surveillance post-epidemic	NA	NA	NA	NA	No	Education-Bachelors	Excellent	Covered by health insurance or health plan	Yes	Yes, I think I have already had the coronavirus
Yes	No	1	69	Gender-Female	Race-White	Hispanic-No	Independent	Income-over-100K	Suburban	1-2 times	Yes	More than once a week	Not at all worried	Not at all	Not at all	To protect family and friends	NA	NA	NA	NA	NA	NA	NA	I would not benefit/I wonât be infected	No	Education-Advanced	Very good	Covered by health insurance or health plan	Yes	No
No	No	0	37	Gender-Female	Race-White	Hispanic-Yes	Democrat	Income-Under20K	Urban	5-10 times	Yes	Seldom	Not very worried	A little	A little	NA	NA	NA	NA	NA	NA	NA	NA	I would not benefit/I wonât be infected	No	Education-HSGrad	Good	Covered by health insurance or health plan	Yes	No
Yes	Yes	0	23	Gender-Female	Race-White	Hispanic-Yes	Democrat	Income-75-99999K	Suburban	5-10 times	Yes	A few times a year	Very worried	Moderately	Not at all	NA	It might help stop the pandemic/reduce deaths in elderly Americans	A responsibility to my community	NA	NA	NA	NA	NA	NA	No	Education-SomeC_Associates	Good	Covered by health insurance or health plan	Yes	Yes, I think I currently have the coronavirus
No	Yes	1	47	Gender-Female	Race-White	Hispanic-No	Republican	Income-50-74999K	Suburban	1-2 times	Yes	Seldom	Not very worried	A little	A little	To protect family and friends	NA	NA	It would let me know my risk of infection/help peace of mind/help me stay healthy	NA	My phone might get hacked	It would make me feel more anxious	NA	NA	No	Education-Advanced	Very good	Covered by health insurance or health plan	Yes	No
No	No	0	65	Gender-Male	Race-White	Hispanic-No	Independent	Income-20-49999K	Urban	0 times	Yes	Seldom	Not at all worried	Not at all	Not at all	NA	NA	NA	NA	Concerns with government surveillance post-epidemic	My phone might get hacked	NA	Too much hassle to install	NA	No	Education-Bachelors	Fair	Covered by health insurance or health plan	No	No
Yes	No	1	19	Gender-Female	Race-Other	Hispanic-Yes	Democrat	Income-20-49999K	Urban	1-2 times	No, I prefer not to or did not prefer to	A few times a year	Somewhat worried	Very	A little	NA	NA	A responsibility to my community	NA	NA	NA	It would make me feel more anxious	NA	NA	No	Education-HSGrad	Very good	Covered by health insurance or health plan	Yes	No
No	No	1	51	Gender-Female	Race-White	Hispanic-No	Independent	Income-20-49999K	Urban	0 times	Yes	Never	Not very worried	A little	A little	NA	NA	NA	NA	Concerns with government surveillance post-epidemic	My phone might get hacked	It would make me feel more anxious	NA	NA	No	Education-SomeC_Associates	Good	Covered by health insurance or health plan	No	No
No	Yes	0	74	Gender-Male	Race-White	Hispanic-No	Republican	Income-75-99999K	Suburban	0 times	Yes	More than once a week	Not at all worried	Not at all	Not at all	To protect family and friends	It might help stop the pandemic/reduce deaths in elderly Americans	A responsibility to my community	It would let me know my risk of infection/help peace of mind/help me stay healthy	NA	NA	NA	Too much hassle to install	NA	No	Education-Bachelors	Good	Covered by health insurance or health plan	No	No
No	No	0	67	Gender-Female	Race-White	Hispanic-No	Democrat	Income-20-49999K	Suburban	Does not apply to me	Yes	Seldom	Does not apply to me	Moderately	Not at all	NA	NA	NA	NA	Concerns with government surveillance post-epidemic	NA	It would make me feel more anxious	NA	NA	No	Education-SomeC_Associates	Poor	Covered by health insurance or health plan	Yes	No
No	No	1	48	Gender-Male	Race-White	Hispanic-No	Independent	Income-75-99999K	Urban	0 times	Yes	A few times a year	Not at all worried	A little	Moderately	NA	NA	NA	NA	NA	NA	It would make me feel more anxious	NA	NA	No	Education-Bachelors	Very good	Covered by health insurance or health plan	Yes	No
Yes	Yes	0	33	Gender-Male	Race-Other	Hispanic-No	Independent	Income-20-49999K	Suburban	3-4 times	No, I prefer not to or did not prefer to	Once or twice a month	Not very worried	Moderately	Moderately	NA	NA	NA	It would let me know my risk of infection/help peace of mind/help me stay healthy	NA	NA	NA	NA	NA	Yes	Education-HSGrad	Poor	Not covered by health insurance or health plan	Yes	No
No	Yes	0	69	Gender-Female	Race-White	Hispanic-No	Independent	Income-20-49999K	Suburban	0 times	Yes	Seldom	Not very worried	Very	Very	To protect family and friends	It might help stop the pandemic/reduce deaths in elderly Americans	A responsibility to my community	It would let me know my risk of infection/help peace of mind/help me stay healthy	NA	NA	NA	Too much hassle to install	NA	No	Education-HSGrad	Very good	Covered by health insurance or health plan	Yes	No
No	No	1	41	Gender-Female	Race-White	Hispanic-No	Democrat	Income-Under20K	Suburban	0 times	Yes	Never	Somewhat worried	Moderately	Moderately	NA	NA	NA	NA	NA	My phone might get hacked	NA	Too much hassle to install	NA	No	Education-Bachelors	Good	Covered by health insurance or health plan	Not sure	No
No	Yes	1	24	Gender-Male	Race-White	Hispanic-No	Democrat	Income-20-49999K	Suburban	0 times	Yes	Seldom	Does not apply to me	Very	Very	To protect family and friends	It might help stop the pandemic/reduce deaths in elderly Americans	NA	It would let me know my risk of infection/help peace of mind/help me stay healthy	NA	NA	It would make me feel more anxious	NA	NA	Yes	Education-Bachelors	Fair	Covered by health insurance or health plan	Yes	No
No	No	1	30	Gender-Male	Race-White	Hispanic-No	Republican	Income-50-74999K	Suburban	3-4 times	No, Iâm not able or was not able to	Never	Very worried	A little	Moderately	NA	NA	NA	NA	Concerns with government surveillance post-epidemic	NA	NA	NA	I would not benefit/I wonât be infected	No	Education-SomeC_Associates	Very good	Covered by health insurance or health plan	Not sure	No
No	No	1	69	Gender-Female	Race-White	Hispanic-No	Independent	Income-50-74999K	Suburban	Does not apply to me	Yes	Never	Not at all worried	A little	Not at all	NA	NA	NA	NA	Concerns with government surveillance post-epidemic	NA	NA	NA	NA	No	Education-SomeC_Associates	Very good	Covered by health insurance or health plan	Yes	No
No	No	0	70	Gender-Female	Race-White	Hispanic-No	Republican	Income-20-49999K	Suburban	0 times	Yes	Once a week	Not very worried	A little	Not at all	NA	NA	NA	NA	Concerns with government surveillance post-epidemic	NA	It would make me feel more anxious	NA	NA	No	Education-HSGrad	Fair	Covered by health insurance or health plan	Yes	No
No	Yes	1	26	Gender-Female	Race-White	Hispanic-No	Something else	Income-75-99999K	Urban	0 times	Yes	Once or twice a month	Not at all worried	Moderately	Very	To protect family and friends	It might help stop the pandemic/reduce deaths in elderly Americans	A responsibility to my community	It would let me know my risk of infection/help peace of mind/help me stay healthy	NA	NA	It would make me feel more anxious	NA	NA	No	Education-SomeC_Associates	Excellent	Covered by health insurance or health plan	Yes	No
No	Yes	1	20	Gender-Female	Race-Other	Hispanic-Yes	Independent	Income-20-49999K	Suburban	Does not apply to me	Yes	Once a week	Not at all worried	Not at all	Not at all	To protect family and friends	NA	NA	NA	NA	NA	It would make me feel more anxious	NA	NA	No	Education-HSGrad	Good	Not covered by health insurance or health plan	Yes	No
No	No	1	50	Gender-Female	Race-White	Hispanic-No	Republican	Income-50-74999K	Suburban	1-2 times	Yes	Once a week	Not at all worried	A little	Not at all	NA	NA	NA	NA	NA	NA	It would make me feel more anxious	NA	NA	Yes	Education-SomeC_Associates	Excellent	Covered by health insurance or health plan	Yes	No
No	No	0	42	Gender-Female	Race-White	Hispanic-No	Something else	Income-20-49999K	Urban	1-2 times	Yes	Seldom	Very worried	A little	Not at all	NA	NA	NA	NA	NA	NA	It would make me feel more anxious	NA	NA	No	Education-Bachelors	Fair	Covered by health insurance or health plan	Not sure	Donât know
No	No	1	30	Gender-Female	Race-Black	Hispanic-No	Independent	Income-Under20K	Suburban	0 times	Yes	Seldom	Very worried	Moderately	Moderately	NA	NA	NA	NA	NA	NA	NA	NA	I would not benefit/I wonât be infected	No	Education-LTHS	Good	Covered by health insurance or health plan	Not sure	Donât know
No	No	0	51	Gender-Male	Race-White	Hispanic-No	Republican	Income-Under20K	Rural	0 times	Yes	Never	Somewhat worried	Moderately	A little	NA	NA	NA	NA	Concerns with government surveillance post-epidemic	My phone might get hacked	It would make me feel more anxious	NA	NA	No	Education-HSGrad	Poor	Covered by health insurance or health plan	Yes	No
No	No	0	75	Gender-Female	Race-Other	Hispanic-No	Democrat	Income-Under20K	Rural	0 times	Yes	Seldom	Somewhat worried	Very	Not at all	NA	NA	NA	NA	NA	NA	It would make me feel more anxious	NA	I would not benefit/I wonât be infected	No	Education-HSGrad	Good	Covered by health insurance or health plan	Yes	No
No	No	1	52	Gender-Female	Race-White	Hispanic-No	Republican	Income-20-49999K	Rural	0 times	Yes	A few times a year	Does not apply to me	A little	A little	NA	NA	NA	NA	Concerns with government surveillance post-epidemic	My phone might get hacked	It would make me feel more anxious	Too much hassle to install	NA	No	Education-HSGrad	Very good	Covered by health insurance or health plan	Not sure	No
Yes	No	1	59	Gender-Female	Race-White	Hispanic-No	Republican	Income-50-74999K	Rural	More than 10 times	No, I prefer not to or did not prefer to	More than once a week	Not at all worried	Not at all	Not at all	NA	It might help stop the pandemic/reduce deaths in elderly Americans	NA	NA	NA	NA	NA	NA	I would not benefit/I wonât be infected	No	Education-SomeC_Associates	Excellent	Covered by health insurance or health plan	No	No
Yes	Yes	0	30	Gender-Female	Race-White	Hispanic-No	Democrat	Income-75-99999K	Suburban	0 times	Yes	Never	Not very worried	Moderately	Not at all	NA	NA	A responsibility to my community	NA	NA	NA	NA	NA	NA	No	Education-Bachelors	Very good	Covered by health insurance or health plan	Not sure	No
No	No	1	62	Gender-Male	Race-White	Hispanic-No	Democrat	Income-50-74999K	Suburban	3-4 times	Yes	Never	Not at all worried	Very	Not at all	NA	NA	NA	NA	NA	My phone might get hacked	NA	NA	NA	Yes	Education-Bachelors	Good	Covered by health insurance or health plan	No	No
No	No	0	30	Gender-Male	Race-White	Hispanic-No	Democrat	Income-20-49999K	Suburban	0 times	Yes	Never	Not at all worried	Not at all	Not at all	NA	NA	NA	NA	NA	My phone might get hacked	NA	NA	NA	No	Education-HSGrad	Excellent	Covered by health insurance or health plan	Not sure	No
No	No	0	69	Gender-Female	Race-White	Hispanic-No	Republican	Income-50-74999K	Rural	1-2 times	Yes	Never	Not at all worried	Not at all	Not at all	NA	NA	NA	NA	Concerns with government surveillance post-epidemic	My phone might get hacked	NA	NA	NA	No	Education-Bachelors	Good	Covered by health insurance or health plan	Yes	No
No	No	0	26	Gender-Female	Race-Black	Hispanic-No	Democrat	Income-Under20K	Urban	1-2 times	Yes	Never	Does not apply to me	A little	A little	NA	NA	NA	NA	NA	My phone might get hacked	NA	NA	NA	Yes	Education-HSGrad	Poor	Covered by health insurance or health plan	Yes	No
No	No	0	23	Gender-Female	Race-Black	Hispanic-No	Democrat	Income-Under20K	Rural	3-4 times	No, Iâm not able or was not able to	Once or twice a month	Somewhat worried	A little	Very	NA	NA	NA	NA	Concerns with government surveillance post-epidemic	My phone might get hacked	It would make me feel more anxious	Too much hassle to install	I would not benefit/I wonât be infected	No	Education-SomeC_Associates	Good	Not covered by health insurance or health plan	No	Yes, I think I have already had the coronavirus
No	No	1	68	Gender-Female	Race-White	Hispanic-No	Republican	Income-over-100K	Suburban	3-4 times	Yes	Once a week	Not at all worried	Moderately	Not at all	NA	NA	NA	NA	Concerns with government surveillance post-epidemic	NA	NA	NA	NA	No	Education-Advanced	Excellent	Covered by health insurance or health plan	Not sure	No
No	Yes	1	41	Gender-Male	Race-Other	Hispanic-No	Democrat	Income-Under20K	Urban	1-2 times	No, Iâm not able or was not able to	Once a week	Not very worried	A little	A little	To protect family and friends	NA	NA	NA	NA	NA	NA	NA	I would not benefit/I wonât be infected	No	Education-LTHS	Very good	Covered by health insurance or health plan	No	Yes, I think I currently have the coronavirus
Yes	No	0	66	Gender-Female	Race-White	Hispanic-No	Democrat	Income-50-74999K	Suburban	1-2 times	Yes	Seldom	Not at all worried	A little	Not at all	NA	It might help stop the pandemic/reduce deaths in elderly Americans	NA	NA	NA	NA	It would make me feel more anxious	NA	NA	No	Education-HSGrad	Very good	Covered by health insurance or health plan	Yes	No
No	No	0	42	Gender-Female	Race-White	Hispanic-No	Independent	Income-Under20K	Rural	Does not apply to me	Yes	Never	Does not apply to me	Not at all	Not at all	NA	NA	NA	NA	Concerns with government surveillance post-epidemic	My phone might get hacked	NA	NA	NA	No	Education-SomeC_Associates	Poor	Covered by health insurance or health plan	Yes	No
No	No	0	75	Gender-Female	Race-White	Hispanic-No	Republican	Income-Under20K	Suburban	0 times	Yes	A few times a year	Not at all worried	A little	Not at all	NA	NA	NA	NA	NA	NA	NA	Too much hassle to install	NA	No	Education-HSGrad	Very good	Covered by health insurance or health plan	Yes	No
No	No	0	67	Gender-Female	Race-White	Hispanic-No	Republican	Income-50-74999K	Urban	3-4 times	No, I prefer not to or did not prefer to	More than once a week	Not at all worried	Not at all	Not at all	NA	NA	NA	NA	Concerns with government surveillance post-epidemic	NA	NA	NA	NA	No	Education-SomeC_Associates	Excellent	Covered by health insurance or health plan	Yes	No
No	No	0	26	Gender-Female	Race-White	Hispanic-No	Democrat	Income-75-99999K	Suburban	1-2 times	Yes	Never	Somewhat worried	A little	Moderately	NA	NA	NA	NA	NA	NA	It would make me feel more anxious	NA	NA	Yes	Education-Advanced	Very good	Covered by health insurance or health plan	Yes	Yes, I think I have already had the coronavirus
No	No	0	66	Gender-Female	Race-White	Hispanic-No	Independent	Income-20-49999K	Urban	1-2 times	Yes	Once a week	Not at all worried	A little	A little	NA	NA	NA	NA	NA	NA	It would make me feel more anxious	NA	NA	No	Education-Bachelors	Good	Covered by health insurance or health plan	Yes	No
No	Yes	0	62	Gender-Female	Race-White	Hispanic-No	Republican	Income-over-100K	Suburban	0 times	Yes	Never	Not at all worried	Very	A little	NA	NA	NA	It would let me know my risk of infection/help peace of mind/help me stay healthy	NA	NA	It would make me feel more anxious	NA	NA	No	Education-Advanced	Very good	Covered by health insurance or health plan	Yes	No
Yes	No	0	68	Gender-Female	Race-Other	Hispanic-No	Independent	Income-20-49999K	Suburban	0 times	Yes	Never	Somewhat worried	Very	A little	NA	It might help stop the pandemic/reduce deaths in elderly Americans	NA	NA	NA	My phone might get hacked	NA	NA	NA	No	Education-SomeC_Associates	Fair	Covered by health insurance or health plan	Yes	Donât know
No	No	1	54	Gender-Male	Race-White	Hispanic-Yes	Republican	Income-20-49999K	Suburban	0 times	Yes	Once or twice a month	Somewhat worried	Moderately	Not at all	NA	NA	NA	NA	NA	NA	It would make me feel more anxious	NA	NA	No	Education-SomeC_Associates	Good	Covered by health insurance or health plan	Yes	No
No	No	1	53	Gender-Female	Race-White	Hispanic-No	Republican	Income-75-99999K	Rural	More than 10 times	Yes	Once a week	Not very worried	A little	Not at all	NA	NA	NA	NA	Concerns with government surveillance post-epidemic	NA	NA	NA	NA	Yes	Education-SomeC_Associates	Good	Covered by health insurance or health plan	No	No
No	No	0	63	Gender-Male	Race-White	Hispanic-No	Democrat	Income-50-74999K	Suburban	More than 10 times	Yes	A few times a year	Not at all worried	Not at all	A little	NA	NA	NA	NA	Concerns with government surveillance post-epidemic	My phone might get hacked	NA	NA	I would not benefit/I wonât be infected	No	Education-SomeC_Associates	Very good	Covered by health insurance or health plan	Yes	No
No	No	1	62	Gender-Female	Race-White	Hispanic-No	Democrat	Income-20-49999K	Rural	0 times	Yes	A few times a year	Not very worried	Moderately	A little	NA	NA	NA	NA	Concerns with government surveillance post-epidemic	NA	NA	NA	NA	No	Education-SomeC_Associates	Very good	Covered by health insurance or health plan	Yes	Donât know
No	No	1	49	Gender-Female	Race-White	Hispanic-No	Independent	Income-20-49999K	Suburban	0 times	Yes	Seldom	Not very worried	Not at all	Not at all	NA	NA	NA	NA	NA	NA	It would make me feel more anxious	NA	NA	No	Education-Bachelors	Good	Not covered by health insurance or health plan	Not sure	No
No	Yes	0	21	Gender-Female	Race-White	Hispanic-No	Republican	Income-75-99999K	Rural	1-2 times	Yes	Once a week	Very worried	Very	Very	To protect family and friends	NA	NA	It would let me know my risk of infection/help peace of mind/help me stay healthy	NA	NA	It would make me feel more anxious	Too much hassle to install	NA	No	Education-HSGrad	Excellent	Not covered by health insurance or health plan	Yes	No
Yes	Yes	0	31	Gender-Female	Race-Black	Hispanic-No	Democrat	Income-Under20K	Urban	0 times	Yes	Once or twice a month	Not at all worried	Not at all	Not at all	NA	NA	NA	It would let me know my risk of infection/help peace of mind/help me stay healthy	NA	NA	NA	NA	NA	No	Education-SomeC_Associates	Good	Not covered by health insurance or health plan	No	No
No	Yes	1	75	Gender-Female	Race-White	Hispanic-No	Democrat	Income-20-49999K	Suburban	0 times	Yes	Seldom	Somewhat worried	Moderately	A little	NA	NA	NA	It would let me know my risk of infection/help peace of mind/help me stay healthy	NA	My phone might get hacked	NA	NA	NA	No	Education-Advanced	Very good	Covered by health insurance or health plan	Not sure	Donât know
No	No	1	68	Gender-Female	Race-White	Hispanic-No	Republican	Income-75-99999K	Rural	1-2 times	Yes	Seldom	Not at all worried	A little	A little	NA	NA	NA	NA	NA	NA	It would make me feel more anxious	NA	NA	No	Education-HSGrad	Fair	Covered by health insurance or health plan	Yes	No
No	No	1	71	Gender-Female	Race-White	Hispanic-No	Democrat	Income-Under20K	Rural	1-2 times	Yes	Seldom	Somewhat worried	Very	Very	NA	NA	NA	NA	Concerns with government surveillance post-epidemic	My phone might get hacked	NA	NA	NA	No	Education-HSGrad	Poor	Covered by health insurance or health plan	Not sure	Yes, I think I have already had the coronavirus
No	No	1	30	Gender-Female	Race-Other	Hispanic-Yes	Something else	Income-20-49999K	Urban	Does not apply to me	Donât know	A few times a year	Not at all worried	Very	Very	NA	NA	NA	NA	Concerns with government surveillance post-epidemic	NA	NA	NA	NA	No	Education-HSGrad	Fair	Covered by health insurance or health plan	No	No
No	No	1	40	Gender-Female	Race-White	Hispanic-No	Republican	Income-over-100K	Rural	0 times	No, I prefer not to or did not prefer to	Never	Does not apply to me	Not at all	Not at all	NA	NA	NA	NA	Concerns with government surveillance post-epidemic	NA	NA	NA	NA	No	Education-HSGrad	Good	Not covered by health insurance or health plan	Yes	Yes, I think I have already had the coronavirus
No	No	0	50	Gender-Female	Race-White	Hispanic-No	Independent	Income-50-74999K	Urban	Does not apply to me	No, I prefer not to or did not prefer to	A few times a year	Somewhat worried	A little	Moderately	NA	NA	NA	NA	NA	NA	NA	NA	I would not benefit/I wonât be infected	No	Education-Bachelors	Good	Covered by health insurance or health plan	No	No
No	No	1	28	Gender-Female	Race-White	Hispanic-No	Independent	Income-over-100K	Suburban	Does not apply to me	Yes	Seldom	Does not apply to me	Not at all	Not at all	NA	NA	NA	NA	NA	NA	NA	Too much hassle to install	NA	Yes	Education-SomeC_Associates	Fair	Not covered by health insurance or health plan	Yes	Donât know
No	No	0	71	Gender-Female	Race-White	Hispanic-No	Democrat	Income-Under20K	Rural	Does not apply to me	Does not apply to me	Seldom	Not very worried	A little	Not at all	NA	NA	NA	NA	NA	My phone might get hacked	NA	NA	NA	No	Education-HSGrad	Very good	Covered by health insurance or health plan	Yes	No
No	No	0	54	Gender-Female	Race-White	Hispanic-No	Republican	Income-20-49999K	Rural	0 times	Yes	Seldom	Very worried	Very	Very	NA	NA	NA	NA	NA	My phone might get hacked	It would make me feel more anxious	Too much hassle to install	NA	No	Education-SomeC_Associates	Fair	Covered by health insurance or health plan	Yes	No
No	No	0	33	Gender-Female	Race-White	Hispanic-No	Something else	Income-20-49999K	Rural	Does not apply to me	Does not apply to me	Seldom	Does not apply to me	Not at all	Not at all	NA	NA	NA	NA	Concerns with government surveillance post-epidemic	NA	NA	NA	NA	No	Education-HSGrad	Good	Not covered by health insurance or health plan	Not sure	No
No	Yes	0	46	Gender-Male	Race-White	Hispanic-No	Democrat	Income-20-49999K	Rural	0 times	Yes	Never	Not very worried	Moderately	A little	To protect family and friends	It might help stop the pandemic/reduce deaths in elderly Americans	A responsibility to my community	It would let me know my risk of infection/help peace of mind/help me stay healthy	NA	NA	NA	NA	I would not benefit/I wonât be infected	No	Education-SomeC_Associates	Very good	Covered by health insurance or health plan	Yes	Donât know
No	No	1	53	Gender-Female	Race-White	Hispanic-No	Republican	Income-20-49999K	Rural	0 times	Yes	A few times a year	Does not apply to me	A little	Moderately	NA	NA	NA	NA	Concerns with government surveillance post-epidemic	NA	NA	NA	NA	No	Education-HSGrad	Very good	Covered by health insurance or health plan	Yes	No
No	No	0	27	Gender-Female	Race-Other	Hispanic-Yes	Independent	Income-Under20K	Urban	0 times	Donât know	Once or twice a month	Somewhat worried	A little	A little	NA	NA	NA	NA	NA	My phone might get hacked	NA	NA	I would not benefit/I wonât be infected	Yes	Education-LTHS	Very good	Covered by health insurance or health plan	Yes	No
Yes	Yes	0	22	Gender-Male	Race-White	Hispanic-No	Republican	Income-50-74999K	Suburban	1-2 times	No, Iâm not able or was not able to	Once or twice a month	Very worried	A little	A little	To protect family and friends	NA	NA	NA	NA	NA	NA	NA	NA	No	Education-Bachelors	Very good	Covered by health insurance or health plan	No	Yes, I think I currently have the coronavirus
No	No	1	64	Gender-Male	Race-White	Hispanic-No	Democrat	Income-20-49999K	Rural	0 times	Yes	Never	Not very worried	Moderately	Moderately	NA	NA	NA	NA	NA	NA	NA	Too much hassle to install	I would not benefit/I wonât be infected	No	Education-HSGrad	Very good	Covered by health insurance or health plan	Not sure	No
No	No	0	67	Gender-Female	Race-Black	Hispanic-No	Democrat	Income-over-100K	Suburban	0 times	Yes	Once a week	Not very worried	A little	Not at all	NA	NA	NA	NA	NA	NA	It would make me feel more anxious	NA	NA	No	Education-Bachelors	Good	Covered by health insurance or health plan	No	Donât know
No	No	1	60	Gender-Female	Race-White	Hispanic-No	Independent	Income-20-49999K	Rural	0 times	Yes	A few times a year	Does not apply to me	Moderately	Very	NA	NA	NA	NA	Concerns with government surveillance post-epidemic	NA	NA	NA	NA	Yes	Education-SomeC_Associates	Good	Covered by health insurance or health plan	Not sure	Donât know
No	Yes	1	55	Gender-Male	Race-White	Hispanic-No	Democrat	Income-Under20K	Suburban	0 times	Yes	Never	Not very worried	Not at all	A little	NA	NA	NA	It would let me know my risk of infection/help peace of mind/help me stay healthy	NA	NA	NA	Too much hassle to install	NA	No	Education-Bachelors	Good	Covered by health insurance or health plan	Yes	No
No	Yes	0	18	Gender-Female	Race-Other	Hispanic-Yes	Democrat	Income-Under20K	Suburban	Does not apply to me	Donât know	Never	Does not apply to me	Not at all	Not at all	NA	It might help stop the pandemic/reduce deaths in elderly Americans	NA	NA	NA	NA	NA	NA	I would not benefit/I wonât be infected	No	Education-HSGrad	Excellent	Covered by health insurance or health plan	No	No
No	No	0	25	Gender-Female	Race-White	Hispanic-No	Republican	Income-50-74999K	Rural	0 times	No, I prefer not to or did not prefer to	Never	Not very worried	A little	A little	NA	NA	NA	NA	Concerns with government surveillance post-epidemic	My phone might get hacked	It would make me feel more anxious	NA	I would not benefit/I wonât be infected	No	Education-Bachelors	Good	Covered by health insurance or health plan	Yes	No
No	No	1	69	Gender-Male	Race-White	Hispanic-No	Democrat	Income-20-49999K	Suburban	0 times	Yes	Once a week	Somewhat worried	A little	A little	NA	NA	NA	NA	NA	NA	NA	Too much hassle to install	NA	No	Education-LTHS	Fair	Covered by health insurance or health plan	Not sure	Donât know
No	No	1	21	Gender-Female	Race-Other	Hispanic-No	Independent	Income-Under20K	Urban	3-4 times	Yes	Never	Does not apply to me	Very	Very	NA	NA	NA	NA	Concerns with government surveillance post-epidemic	My phone might get hacked	It would make me feel more anxious	Too much hassle to install	I would not benefit/I wonât be infected	No	Education-HSGrad	Excellent	Covered by health insurance or health plan	Not sure	No
No	No	0	18	Gender-Female	Race-Other	Hispanic-No	Democrat	Income-75-99999K	Suburban	1-2 times	Yes	Never	Does not apply to me	Moderately	Moderately	NA	NA	NA	NA	NA	NA	It would make me feel more anxious	NA	NA	No	Education-SomeC_Associates	Good	Covered by health insurance or health plan	Yes	No
Yes	Yes	1	72	Gender-Female	Race-White	Hispanic-No	Democrat	Income-Under20K	Suburban	0 times	Yes	Never	Not at all worried	A little	Moderately	To protect family and friends	It might help stop the pandemic/reduce deaths in elderly Americans	A responsibility to my community	It would let me know my risk of infection/help peace of mind/help me stay healthy	NA	NA	NA	NA	NA	No	Education-Bachelors	Fair	Covered by health insurance or health plan	Yes	No
No	No	0	45	Gender-Female	Race-Black	Hispanic-No	Independent	Income-75-99999K	Suburban	1-2 times	Yes	Once a week	Does not apply to me	A little	Not at all	NA	NA	NA	NA	NA	NA	It would make me feel more anxious	NA	NA	No	Education-Bachelors	Good	Covered by health insurance or health plan	Yes	No
No	No	1	67	Gender-Female	Race-White	Hispanic-No	Independent	Income-Under20K	Suburban	1-2 times	Yes	Once a week	Not at all worried	Not at all	Not at all	NA	NA	NA	NA	NA	NA	It would make me feel more anxious	NA	NA	No	Education-SomeC_Associates	Poor	Covered by health insurance or health plan	Yes	Yes, I think I have already had the coronavirus
No	No	0	69	Gender-Female	Race-White	Hispanic-No	Democrat	Income-over-100K	Urban	0 times	Yes	Never	Not at all worried	A little	A little	NA	NA	NA	NA	NA	NA	It would make me feel more anxious	NA	NA	No	Education-Advanced	Excellent	Covered by health insurance or health plan	Yes	No
No	No	1	68	Gender-Female	Race-White	Hispanic-No	Democrat	Income-20-49999K	Suburban	0 times	Yes	Seldom	Not very worried	A little	Not at all	NA	NA	NA	NA	NA	NA	It would make me feel more anxious	NA	NA	No	Education-SomeC_Associates	Good	Covered by health insurance or health plan	Yes	No
Yes	No	1	20	Gender-Male	Race-White	Hispanic-No	Republican	Income-50-74999K	Suburban	5-10 times	No, I prefer not to or did not prefer to	Once or twice a month	Somewhat worried	Moderately	A little	To protect family and friends	NA	A responsibility to my community	NA	Concerns with government surveillance post-epidemic	NA	NA	Too much hassle to install	NA	No	Education-SomeC_Associates	Good	Covered by health insurance or health plan	Not sure	Yes, I think I currently have the coronavirus
No	Yes	1	32	Gender-Male	Race-White	Hispanic-No	Democrat	Income-over-100K	Suburban	1-2 times	Yes	Once a week	Not at all worried	A little	Not at all	To protect family and friends	It might help stop the pandemic/reduce deaths in elderly Americans	A responsibility to my community	It would let me know my risk of infection/help peace of mind/help me stay healthy	NA	NA	NA	Too much hassle to install	NA	No	Education-Advanced	Very good	Covered by health insurance or health plan	Yes	No
No	No	0	66	Gender-Female	Race-White	Hispanic-No	Republican	Income-20-49999K	Suburban	0 times	Yes	Seldom	Not at all worried	Moderately	A little	NA	NA	NA	NA	NA	NA	It would make me feel more anxious	NA	NA	No	Education-HSGrad	Fair	Covered by health insurance or health plan	Yes	No
No	No	1	61	Gender-Female	Race-White	Hispanic-No	Democrat	Income-Under20K	Suburban	0 times	Yes	Seldom	Not at all worried	Not at all	A little	NA	NA	NA	NA	NA	My phone might get hacked	NA	NA	NA	No	Education-HSGrad	Fair	Covered by health insurance or health plan	Not sure	No
No	No	0	27	Gender-Male	Race-Other	Hispanic-No	Something else	Income-20-49999K	Suburban	3-4 times	No, I prefer not to or did not prefer to	A few times a year	Somewhat worried	Not at all	Not at all	NA	NA	NA	NA	NA	My phone might get hacked	NA	NA	NA	No	Education-Advanced	Good	Not covered by health insurance or health plan	No	No
Yes	Yes	0	25	Gender-Female	Race-Black	Hispanic-No	Democrat	Income-50-74999K	Suburban	1-2 times	Yes	Never	Somewhat worried	A little	A little	NA	It might help stop the pandemic/reduce deaths in elderly Americans	NA	It would let me know my risk of infection/help peace of mind/help me stay healthy	NA	NA	NA	NA	NA	No	Education-SomeC_Associates	Good	Covered by health insurance or health plan	Not sure	Donât know
No	No	0	62	Gender-Female	Race-White	Hispanic-No	Independent	Income-20-49999K	Suburban	3-4 times	No, I prefer not to or did not prefer to	Seldom	Not at all worried	Not at all	Not at all	NA	NA	NA	NA	Concerns with government surveillance post-epidemic	NA	NA	NA	NA	No	Education-Bachelors	Good	Covered by health insurance or health plan	No	No
No	No	1	61	Gender-Female	Race-White	Hispanic-No	Republican	Income-Under20K	Suburban	0 times	Yes	Seldom	Not at all worried	A little	Not at all	NA	NA	NA	NA	Concerns with government surveillance post-epidemic	NA	NA	NA	NA	No	Education-SomeC_Associates	Very good	Covered by health insurance or health plan	Yes	Donât know
No	No	0	44	Gender-Female	Race-Other	Hispanic-No	Independent	Income-20-49999K	Urban	1-2 times	Yes	Seldom	Not at all worried	Moderately	Very	NA	NA	NA	NA	NA	NA	It would make me feel more anxious	NA	NA	No	Education-HSGrad	Poor	Covered by health insurance or health plan	Yes	No
No	Yes	1	56	Gender-Male	Race-White	Hispanic-No	Democrat	Income-over-100K	Suburban	0 times	Yes	A few times a year	Somewhat worried	A little	Moderately	To protect family and friends	NA	A responsibility to my community	It would let me know my risk of infection/help peace of mind/help me stay healthy	Concerns with government surveillance post-epidemic	My phone might get hacked	NA	NA	NA	No	Education-Advanced	Excellent	Covered by health insurance or health plan	Yes	No
No	Yes	1	76	Gender-Female	Race-White	Hispanic-No	Democrat	Income-50-74999K	Suburban	1-2 times	Yes	Once or twice a month	Not at all worried	A little	Not at all	To protect family and friends	NA	NA	NA	NA	My phone might get hacked	NA	NA	NA	No	Education-Bachelors	Very good	Covered by health insurance or health plan	Yes	No
No	Yes	0	37	Gender-Female	Race-White	Hispanic-No	Independent	Income-20-49999K	Rural	0 times	Yes	Seldom	Very worried	A little	A little	To protect family and friends	It might help stop the pandemic/reduce deaths in elderly Americans	A responsibility to my community	It would let me know my risk of infection/help peace of mind/help me stay healthy	Concerns with government surveillance post-epidemic	My phone might get hacked	NA	NA	NA	No	Education-SomeC_Associates	Fair	Covered by health insurance or health plan	Yes	No
No	Yes	0	20	Gender-Female	Race-Other	Hispanic-Yes	Something else	Income-20-49999K	Urban	0 times	Donât know	A few times a year	Very worried	Very	Very	To protect family and friends	It might help stop the pandemic/reduce deaths in elderly Americans	A responsibility to my community	It would let me know my risk of infection/help peace of mind/help me stay healthy	Concerns with government surveillance post-epidemic	My phone might get hacked	NA	NA	NA	No	Education-Advanced	Excellent	Covered by health insurance or health plan	Yes	No
No	Yes	0	64	Gender-Female	Race-White	Hispanic-No	Democrat	Income-50-74999K	Suburban	0 times	Yes	Never	Does not apply to me	A little	Moderately	To protect family and friends	It might help stop the pandemic/reduce deaths in elderly Americans	A responsibility to my community	It would let me know my risk of infection/help peace of mind/help me stay healthy	NA	NA	It would make me feel more anxious	NA	NA	No	Education-HSGrad	Very good	Covered by health insurance or health plan	Not sure	No
No	No	0	44	Gender-Male	Race-White	Hispanic-No	Something else	Income-50-74999K	Urban	1-2 times	Yes	Never	Does not apply to me	A little	A little	NA	NA	NA	NA	NA	My phone might get hacked	NA	Too much hassle to install	I would not benefit/I wonât be infected	No	Education-SomeC_Associates	Very good	Not covered by health insurance or health plan	Not sure	Yes, I think I have already had the coronavirus
No	No	0	47	Gender-Male	Race-White	Hispanic-No	Republican	Income-20-49999K	Rural	More than 10 times	No, I prefer not to or did not prefer to	More than once a week	Does not apply to me	A little	Not at all	NA	NA	NA	NA	NA	NA	It would make me feel more anxious	NA	NA	No	Education-SomeC_Associates	Fair	Not covered by health insurance or health plan	Yes	Yes, I think I have already had the coronavirus
No	Yes	1	34	Gender-Male	Race-White	Hispanic-Yes	Independent	Income-50-74999K	Rural	1-2 times	Yes	Seldom	Not at all worried	Not at all	Not at all	NA	NA	NA	It would let me know my risk of infection/help peace of mind/help me stay healthy	NA	NA	NA	Too much hassle to install	NA	Yes	Education-SomeC_Associates	Excellent	Covered by health insurance or health plan	Yes	No
No	Yes	1	22	Gender-Female	Race-White	Hispanic-No	Democrat	Income-50-74999K	Rural	1-2 times	Yes	Once a week	Not very worried	Not at all	Not at all	To protect family and friends	It might help stop the pandemic/reduce deaths in elderly Americans	A responsibility to my community	It would let me know my risk of infection/help peace of mind/help me stay healthy	NA	NA	NA	NA	I would not benefit/I wonât be infected	Yes	Education-SomeC_Associates	Very good	Not covered by health insurance or health plan	Not sure	Yes, I think I have already had the coronavirus
No	Yes	1	70	Gender-Female	Race-White	Hispanic-No	Independent	Income-75-99999K	Rural	0 times	Yes	Never	Not at all worried	A little	Not at all	NA	NA	NA	It would let me know my risk of infection/help peace of mind/help me stay healthy	Concerns with government surveillance post-epidemic	NA	NA	NA	NA	No	Education-Bachelors	Very good	Covered by health insurance or health plan	Yes	Yes, I think I have already had the coronavirus
No	Yes	1	32	Gender-Male	Race-White	Hispanic-No	Republican	Income-Under20K	Urban	3-4 times	Donât know	Once or twice a month	Somewhat worried	Not at all	A little	NA	It might help stop the pandemic/reduce deaths in elderly Americans	NA	It would let me know my risk of infection/help peace of mind/help me stay healthy	Concerns with government surveillance post-epidemic	NA	It would make me feel more anxious	NA	NA	No	Education-SomeC_Associates	Good	Not covered by health insurance or health plan	Yes	Donât know
No	No	0	70	Gender-Female	Race-White	Hispanic-No	Democrat	Income-over-100K	Suburban	0 times	Yes	A few times a year	Not very worried	Moderately	Not at all	NA	NA	NA	NA	NA	NA	NA	Too much hassle to install	NA	No	Education-SomeC_Associates	Very good	Covered by health insurance or health plan	Yes	No
Yes	Yes	0	31	Gender-Female	Race-White	Hispanic-No	Independent	Income-20-49999K	Urban	0 times	Yes	Seldom	Does not apply to me	A little	A little	To protect family and friends	It might help stop the pandemic/reduce deaths in elderly Americans	A responsibility to my community	It would let me know my risk of infection/help peace of mind/help me stay healthy	NA	NA	NA	NA	NA	No	Education-Bachelors	Good	Not covered by health insurance or health plan	Not sure	Donât know
No	No	1	65	Gender-Female	Race-White	Hispanic-No	Independent	Income-20-49999K	Rural	Does not apply to me	Yes	Once a week	Not at all worried	Not at all	Not at all	NA	NA	NA	NA	Concerns with government surveillance post-epidemic	NA	NA	NA	NA	No	Education-Advanced	Very good	Covered by health insurance or health plan	Yes	No
No	No	1	53	Gender-Female	Race-White	Hispanic-No	Independent	Income-20-49999K	Rural	0 times	Yes	Seldom	Somewhat worried	Moderately	Very	NA	NA	NA	NA	NA	NA	It would make me feel more anxious	NA	NA	No	Education-SomeC_Associates	Fair	Covered by health insurance or health plan	Yes	No
No	No	1	88	Gender-Female	Race-White	Hispanic-No	Republican	Income-75-99999K	Suburban	1-2 times	Yes	A few times a year	Not at all worried	A little	Not at all	NA	NA	NA	NA	Concerns with government surveillance post-epidemic	NA	NA	NA	NA	No	Education-Advanced	Very good	Covered by health insurance or health plan	Yes	No
Yes	No	0	53	Gender-Female	Race-Black	Hispanic-No	Democrat	Income-Under20K	Urban	0 times	Yes	Once a week	Very worried	Not at all	Very	NA	It might help stop the pandemic/reduce deaths in elderly Americans	NA	It would let me know my risk of infection/help peace of mind/help me stay healthy	NA	NA	NA	NA	I would not benefit/I wonât be infected	No	Education-HSGrad	Good	Covered by health insurance or health plan	Yes	No
No	No	1	41	Gender-Female	Race-White	Hispanic-No	Republican	Income-50-74999K	Rural	5-10 times	Yes	A few times a year	Not very worried	A little	A little	NA	NA	NA	NA	Concerns with government surveillance post-epidemic	My phone might get hacked	It would make me feel more anxious	NA	NA	No	Education-Advanced	Very good	Covered by health insurance or health plan	Yes	Yes, I think I have already had the coronavirus
No	No	0	60	Gender-Male	Race-White	Hispanic-No	Republican	Income-Under20K	Rural	Does not apply to me	Yes	Once or twice a month	Does not apply to me	Very	Very	NA	NA	NA	NA	NA	NA	It would make me feel more anxious	NA	NA	No	Education-HSGrad	Good	Covered by health insurance or health plan	Yes	No
No	No	0	61	Gender-Female	Race-White	Hispanic-No	Independent	Income-Under20K	Rural	0 times	Yes	Never	Not very worried	Not at all	A little	NA	NA	NA	NA	NA	NA	NA	Too much hassle to install	NA	No	Education-Bachelors	Good	Covered by health insurance or health plan	Yes	Yes, I think I have already had the coronavirus
No	No	1	69	Gender-Female	Race-White	Hispanic-No	Republican	Income-Under20K	Rural	1-2 times	Yes	Never	Somewhat worried	A little	A little	NA	NA	NA	NA	NA	NA	NA	Too much hassle to install	NA	Yes	Education-Advanced	Good	Covered by health insurance or health plan	No	No
No	Yes	0	59	Gender-Male	Race-Black	Hispanic-No	Independent	Income-Under20K	Urban	0 times	Yes	Never	Does not apply to me	A little	A little	To protect family and friends	It might help stop the pandemic/reduce deaths in elderly Americans	A responsibility to my community	It would let me know my risk of infection/help peace of mind/help me stay healthy	NA	My phone might get hacked	NA	Too much hassle to install	I would not benefit/I wonât be infected	No	Education-SomeC_Associates	Good	Covered by health insurance or health plan	Not sure	Donât know
No	Yes	1	18	Gender-Female	Race-White	Hispanic-Yes	Independent	Income-20-49999K	Urban	3-4 times	Does not apply to me	More than once a week	Not at all worried	Very	Very	NA	NA	NA	It would let me know my risk of infection/help peace of mind/help me stay healthy	Concerns with government surveillance post-epidemic	NA	NA	NA	NA	Yes	Education-Bachelors	Excellent	Covered by health insurance or health plan	No	Yes, I think I currently have the coronavirus
No	Yes	0	38	Gender-Female	Race-White	Hispanic-Yes	Democrat	Income-over-100K	Urban	More than 10 times	Yes	More than once a week	Somewhat worried	Not at all	Very	NA	NA	A responsibility to my community	NA	NA	My phone might get hacked	NA	NA	NA	No	Education-Advanced	Excellent	Covered by health insurance or health plan	Yes	Yes, I think I have already had the coronavirus
Yes	No	1	40	Gender-Female	Race-White	Hispanic-No	Democrat	Income-over-100K	Urban	3-4 times	Yes	Once a week	Not at all worried	Not at all	A little	NA	It might help stop the pandemic/reduce deaths in elderly Americans	A responsibility to my community	NA	Concerns with government surveillance post-epidemic	My phone might get hacked	NA	NA	NA	No	Education-Advanced	Excellent	Covered by health insurance or health plan	No	Yes, I think I have already had the coronavirus
No	No	1	74	Gender-Male	Race-White	Hispanic-No	Republican	Income-Under20K	Suburban	1-2 times	Yes	More than once a week	Not at all worried	A little	A little	NA	NA	NA	NA	Concerns with government surveillance post-epidemic	NA	NA	NA	NA	No	Education-Bachelors	Good	Covered by health insurance or health plan	Yes	No
No	No	0	60	Gender-Female	Race-White	Hispanic-No	Republican	Income-Under20K	Suburban	1-2 times	Yes	A few times a year	Somewhat worried	Very	A little	NA	NA	NA	NA	NA	NA	NA	Too much hassle to install	NA	No	Education-SomeC_Associates	Fair	Covered by health insurance or health plan	Yes	No
No	No	0	77	Gender-Male	Race-White	Hispanic-No	Independent	Income-20-49999K	Rural	1-2 times	Yes	Once a week	Not very worried	A little	Not at all	NA	NA	NA	NA	Concerns with government surveillance post-epidemic	NA	NA	NA	NA	No	Education-SomeC_Associates	Fair	Covered by health insurance or health plan	Yes	Yes, I think I have already had the coronavirus
No	No	0	74	Gender-Female	Race-White	Hispanic-No	Republican	Income-50-74999K	Suburban	0 times	Yes	Once a week	Does not apply to me	Not at all	Not at all	NA	NA	NA	NA	NA	My phone might get hacked	NA	NA	NA	No	Education-Bachelors	Very good	Covered by health insurance or health plan	Yes	Yes, I think I have already had the coronavirus
No	Yes	0	72	Gender-Female	Race-Black	Hispanic-No	Democrat	Income-75-99999K	Urban	1-2 times	Yes	Once a week	Not at all worried	Moderately	A little	To protect family and friends	It might help stop the pandemic/reduce deaths in elderly Americans	A responsibility to my community	It would let me know my risk of infection/help peace of mind/help me stay healthy	Concerns with government surveillance post-epidemic	My phone might get hacked	NA	NA	NA	No	Education-Advanced	Fair	Covered by health insurance or health plan	Yes	No
No	Yes	1	62	Gender-Male	Race-White	Hispanic-No	Democrat	Income-20-49999K	Suburban	0 times	Yes	Once or twice a month	Not at all worried	Moderately	Very	NA	It might help stop the pandemic/reduce deaths in elderly Americans	NA	It would let me know my risk of infection/help peace of mind/help me stay healthy	NA	NA	NA	NA	I would not benefit/I wonât be infected	No	Education-Advanced	Poor	Covered by health insurance or health plan	Not sure	No
No	No	0	19	Gender-Male	Race-White	Hispanic-No	Something else	Income-20-49999K	Suburban	0 times	Yes	Never	Not at all worried	A little	Not at all	NA	NA	NA	NA	NA	NA	NA	NA	I would not benefit/I wonât be infected	No	Education-HSGrad	Good	Not covered by health insurance or health plan	Yes	No
No	No	0	46	Gender-Female	Race-Black	Hispanic-No	Democrat	Income-20-49999K	Rural	1-2 times	Yes	A few times a year	Not very worried	A little	A little	NA	NA	NA	NA	Concerns with government surveillance post-epidemic	NA	NA	NA	NA	No	Education-HSGrad	Fair	Covered by health insurance or health plan	Yes	Yes, I think I have already had the coronavirus
Yes	Yes	1	18	Gender-Female	Race-Black	Hispanic-No	Independent	Income-75-99999K	Urban	0 times	No, I prefer not to or did not prefer to	A few times a year	Very worried	Very	A little	To protect family and friends	It might help stop the pandemic/reduce deaths in elderly Americans	A responsibility to my community	It would let me know my risk of infection/help peace of mind/help me stay healthy	NA	NA	NA	NA	NA	No	Education-Advanced	Good	Not covered by health insurance or health plan	Not sure	Yes, I think I currently have the coronavirus
No	Yes	0	31	Gender-Female	Race-White	Hispanic-No	Independent	Income-50-74999K	Suburban	0 times	Yes	Once or twice a month	Does not apply to me	A little	Moderately	To protect family and friends	NA	NA	It would let me know my risk of infection/help peace of mind/help me stay healthy	Concerns with government surveillance post-epidemic	My phone might get hacked	It would make me feel more anxious	NA	NA	Yes	Education-HSGrad	Good	Covered by health insurance or health plan	Yes	No
No	No	0	78	Gender-Female	Race-White	Hispanic-No	Republican	Income-50-74999K	Urban	1-2 times	Yes	Once a week	Somewhat worried	A little	Not at all	NA	NA	NA	NA	NA	My phone might get hacked	NA	NA	NA	Yes	Education-Advanced	Very good	Covered by health insurance or health plan	Yes	No
No	No	1	73	Gender-Female	Race-White	Hispanic-No	Democrat	Income-50-74999K	Urban	0 times	Yes	Never	Not at all worried	A little	Moderately	NA	NA	NA	NA	NA	NA	NA	Too much hassle to install	NA	No	Education-Advanced	Poor	Covered by health insurance or health plan	Yes	No
No	No	0	73	Gender-Female	Race-Other	Hispanic-No	Democrat	Income-Under20K	Suburban	0 times	Yes	More than once a week	Not at all worried	Not at all	Not at all	NA	NA	NA	NA	Concerns with government surveillance post-epidemic	NA	It would make me feel more anxious	NA	NA	No	Education-Advanced	Fair	Covered by health insurance or health plan	No	No
No	No	0	59	Gender-Female	Race-White	Hispanic-No	Independent	Income-over-100K	Urban	Does not apply to me	Yes	Seldom	Not at all worried	A little	A little	NA	NA	NA	NA	Concerns with government surveillance post-epidemic	NA	NA	NA	NA	No	Education-Bachelors	Good	Covered by health insurance or health plan	Not sure	Donât know
No	No	0	49	Gender-Female	Race-White	Hispanic-No	Democrat	Income-Under20K	Urban	1-2 times	Yes	Seldom	Does not apply to me	A little	A little	NA	NA	NA	NA	Concerns with government surveillance post-epidemic	NA	NA	NA	NA	No	Education-HSGrad	Fair	Covered by health insurance or health plan	Yes	No
No	No	1	34	Gender-Female	Race-White	Hispanic-No	Republican	Income-20-49999K	Suburban	1-2 times	Yes	Once a week	Not very worried	A little	A little	NA	NA	NA	NA	NA	NA	It would make me feel more anxious	Too much hassle to install	NA	No	Education-Advanced	Excellent	Covered by health insurance or health plan	Yes	No
No	Yes	0	24	Gender-Male	Race-White	Hispanic-No	Republican	Income-Under20K	Urban	0 times	Yes	More than once a week	Not at all worried	Not at all	Not at all	NA	NA	NA	It would let me know my risk of infection/help peace of mind/help me stay healthy	NA	My phone might get hacked	NA	NA	NA	No	Education-LTHS	Excellent	Covered by health insurance or health plan	No	Yes, I think I have already had the coronavirus
No	No	0	81	Gender-Female	Race-White	Hispanic-No	Republican	Income-20-49999K	Rural	1-2 times	Yes	More than once a week	Not at all worried	Not at all	Not at all	NA	NA	NA	NA	Concerns with government surveillance post-epidemic	NA	NA	NA	NA	No	Education-HSGrad	Good	Covered by health insurance or health plan	Yes	Yes, I think I have already had the coronavirus
No	Yes	0	42	Gender-Female	Race-White	Hispanic-Yes	Republican	Income-20-49999K	Rural	1-2 times	Donât know	Once a week	Somewhat worried	A little	A little	To protect family and friends	NA	NA	NA	NA	NA	NA	Too much hassle to install	NA	No	Education-HSGrad	Good	Covered by health insurance or health plan	Not sure	No
Yes	Yes	1	18	Gender-Female	Race-White	Hispanic-No	Democrat	Income-75-99999K	Suburban	0 times	Yes	A few times a year	Not at all worried	Not at all	Moderately	To protect family and friends	NA	A responsibility to my community	It would let me know my risk of infection/help peace of mind/help me stay healthy	NA	NA	NA	NA	NA	No	Education-SomeC_Associates	Very good	Covered by health insurance or health plan	Yes	Yes, I think I have already had the coronavirus
No	No	0	59	Gender-Female	Race-White	Hispanic-No	Republican	Income-50-74999K	Suburban	1-2 times	Yes	More than once a week	Not very worried	A little	Moderately	NA	NA	NA	NA	Concerns with government surveillance post-epidemic	NA	NA	NA	NA	No	Education-Bachelors	Very good	Covered by health insurance or health plan	Yes	No
No	Yes	0	92	Gender-Female	Race-White	Hispanic-No	Democrat	Income-Under20K	Suburban	1-2 times	Yes	More than once a week	Does not apply to me	Not at all	A little	To protect family and friends	NA	NA	NA	Concerns with government surveillance post-epidemic	NA	It would make me feel more anxious	NA	NA	No	Education-HSGrad	Good	Covered by health insurance or health plan	Yes	No
No	Yes	0	19	Gender-Female	Race-White	Hispanic-No	Independent	Income-Under20K	Urban	5-10 times	Yes	Once a week	Somewhat worried	A little	Very	NA	NA	A responsibility to my community	It would let me know my risk of infection/help peace of mind/help me stay healthy	Concerns with government surveillance post-epidemic	My phone might get hacked	NA	NA	NA	No	Education-HSGrad	Good	Covered by health insurance or health plan	Yes	Yes, I think I have already had the coronavirus
No	No	0	66	Gender-Female	Race-White	Hispanic-No	Republican	Income-Under20K	Urban	5-10 times	Yes	Once or twice a month	Not at all worried	A little	A little	NA	NA	NA	NA	Concerns with government surveillance post-epidemic	NA	It would make me feel more anxious	Too much hassle to install	I would not benefit/I wonât be infected	No	Education-SomeC_Associates	Good	Covered by health insurance or health plan	Yes	No
No	Yes	0	63	Gender-Female	Race-White	Hispanic-No	Republican	Income-20-49999K	Rural	0 times	Yes	Never	Not at all worried	A little	Not at all	To protect family and friends	NA	NA	It would let me know my risk of infection/help peace of mind/help me stay healthy	Concerns with government surveillance post-epidemic	NA	NA	NA	NA	No	Education-HSGrad	Fair	Covered by health insurance or health plan	Yes	No
No	Yes	0	52	Gender-Female	Race-White	Hispanic-No	Democrat	Income-20-49999K	Urban	0 times	Yes	A few times a year	Not very worried	Moderately	Moderately	To protect family and friends	It might help stop the pandemic/reduce deaths in elderly Americans	A responsibility to my community	It would let me know my risk of infection/help peace of mind/help me stay healthy	NA	NA	NA	Too much hassle to install	NA	No	Education-SomeC_Associates	Good	Covered by health insurance or health plan	Yes	No
No	No	1	56	Gender-Female	Race-White	Hispanic-No	Republican	Income-20-49999K	Rural	0 times	Yes	A few times a year	Not very worried	Moderately	A little	NA	NA	NA	NA	Concerns with government surveillance post-epidemic	My phone might get hacked	It would make me feel more anxious	Too much hassle to install	NA	Yes	Education-Bachelors	Excellent	Covered by health insurance or health plan	Yes	No
No	No	1	71	Gender-Female	Race-White	Hispanic-No	Democrat	Income-20-49999K	Suburban	0 times	Yes	Once or twice a month	Does not apply to me	Very	Moderately	NA	NA	NA	NA	Concerns with government surveillance post-epidemic	NA	It would make me feel more anxious	NA	NA	No	Education-Bachelors	Good	Covered by health insurance or health plan	Yes	No
No	No	0	63	Gender-Female	Race-White	Hispanic-No	Democrat	Income-20-49999K	Rural	0 times	Yes	Seldom	Somewhat worried	Not at all	Not at all	NA	NA	NA	NA	Concerns with government surveillance post-epidemic	My phone might get hacked	NA	NA	NA	Yes	Education-HSGrad	Good	Covered by health insurance or health plan	Yes	No
No	No	1	35	Gender-Female	Race-White	Hispanic-No	Independent	Income-over-100K	Urban	1-2 times	No, I prefer not to or did not prefer to	A few times a year	Not at all worried	Not at all	Moderately	NA	NA	NA	NA	NA	NA	It would make me feel more anxious	NA	NA	No	Education-Bachelors	Good	Not covered by health insurance or health plan	Yes	Yes, I think I have already had the coronavirus
Yes	No	1	49	Gender-Female	Race-White	Hispanic-No	Republican	Income-20-49999K	Rural	3-4 times	Yes	More than once a week	Not at all worried	Moderately	Not at all	NA	It might help stop the pandemic/reduce deaths in elderly Americans	NA	NA	NA	My phone might get hacked	NA	Too much hassle to install	NA	No	Education-HSGrad	Good	Covered by health insurance or health plan	Yes	No
No	Yes	1	76	Gender-Female	Race-White	Hispanic-No	Democrat	Income-20-49999K	Suburban	0 times	Yes	Once a week	Not very worried	Very	Very	To protect family and friends	It might help stop the pandemic/reduce deaths in elderly Americans	NA	It would let me know my risk of infection/help peace of mind/help me stay healthy	NA	NA	It would make me feel more anxious	NA	NA	No	Education-HSGrad	Good	Covered by health insurance or health plan	Yes	No
No	No	0	85	Gender-Female	Race-White	Hispanic-No	Democrat	Income-Under20K	Rural	1-2 times	Yes	More than once a week	Not at all worried	A little	A little	NA	NA	NA	NA	NA	NA	It would make me feel more anxious	NA	NA	No	Education-Bachelors	Very good	Covered by health insurance or health plan	Yes	No
No	No	0	45	Gender-Male	Race-White	Hispanic-No	Independent	Income-20-49999K	Rural	0 times	Yes	A few times a year	Not at all worried	Moderately	Moderately	NA	NA	NA	NA	Concerns with government surveillance post-epidemic	NA	NA	NA	NA	No	Education-SomeC_Associates	Good	Not covered by health insurance or health plan	Yes	No
Yes	Yes	1	66	Gender-Female	Race-White	Hispanic-No	Republican	Income-over-100K	Suburban	0 times	Yes	Once a week	Does not apply to me	A little	Not at all	To protect family and friends	It might help stop the pandemic/reduce deaths in elderly Americans	A responsibility to my community	It would let me know my risk of infection/help peace of mind/help me stay healthy	NA	NA	NA	NA	NA	No	Education-Advanced	Excellent	Covered by health insurance or health plan	Not sure	No
No	No	1	62	Gender-Female	Race-White	Hispanic-No	Republican	Income-75-99999K	Suburban	1-2 times	Yes	A few times a year	Not very worried	A little	A little	NA	NA	NA	NA	Concerns with government surveillance post-epidemic	NA	NA	NA	NA	No	Education-Bachelors	Good	Covered by health insurance or health plan	Not sure	No
No	No	1	20	Gender-Male	Race-White	Hispanic-Yes	Something else	Income-over-100K	Urban	5-10 times	No, Iâm not able or was not able to	A few times a year	Not at all worried	Moderately	A little	NA	NA	NA	NA	NA	NA	NA	Too much hassle to install	NA	No	Education-Bachelors	Fair	Covered by health insurance or health plan	Yes	No
No	No	0	67	Gender-Female	Race-White	Hispanic-No	Republican	Income-20-49999K	Suburban	0 times	Yes	Seldom	Not at all worried	A little	Not at all	NA	NA	NA	NA	NA	My phone might get hacked	NA	NA	NA	Yes	Education-SomeC_Associates	Fair	Covered by health insurance or health plan	Not sure	Donât know
Yes	Yes	1	24	Gender-Female	Race-White	Hispanic-No	Democrat	Income-Under20K	Rural	Does not apply to me	Yes	Never	Very worried	Very	Very	NA	It might help stop the pandemic/reduce deaths in elderly Americans	NA	NA	NA	NA	NA	NA	NA	No	Education-SomeC_Associates	Good	Covered by health insurance or health plan	Yes	No
No	Yes	0	65	Gender-Female	Race-Other	Hispanic-No	Democrat	Income-20-49999K	Suburban	0 times	Yes	Seldom	Not at all worried	A little	A little	NA	It might help stop the pandemic/reduce deaths in elderly Americans	NA	NA	NA	NA	It would make me feel more anxious	NA	NA	No	Education-Bachelors	Good	Covered by health insurance or health plan	No	Donât know
Yes	No	1	70	Gender-Male	Race-White	Hispanic-No	Democrat	Income-50-74999K	Suburban	0 times	Yes	Seldom	Not at all worried	Not at all	A little	To protect family and friends	NA	NA	NA	Concerns with government surveillance post-epidemic	NA	NA	NA	NA	No	Education-Bachelors	Very good	Covered by health insurance or health plan	Yes	No
Yes	Yes	1	25	Gender-Female	Race-Black	Hispanic-No	Democrat	Income-over-100K	Urban	0 times	Yes	More than once a week	Not at all worried	Not at all	Not at all	NA	It might help stop the pandemic/reduce deaths in elderly Americans	NA	NA	NA	NA	NA	NA	NA	No	Education-Bachelors	Good	Covered by health insurance or health plan	Not sure	Donât know
Yes	No	0	23	Gender-Female	Race-Black	Hispanic-No	Republican	Income-over-100K	Urban	1-2 times	No, Iâm not able or was not able to	Once or twice a month	Somewhat worried	Moderately	A little	NA	NA	A responsibility to my community	NA	NA	My phone might get hacked	NA	NA	NA	Yes	Education-SomeC_Associates	Excellent	Covered by health insurance or health plan	No	Yes, I think I have already had the coronavirus
No	Yes	1	57	Gender-Male	Race-White	Hispanic-No	Democrat	Income-20-49999K	Suburban	1-2 times	Yes	Never	Very worried	A little	A little	To protect family and friends	It might help stop the pandemic/reduce deaths in elderly Americans	A responsibility to my community	It would let me know my risk of infection/help peace of mind/help me stay healthy	NA	My phone might get hacked	NA	Too much hassle to install	I would not benefit/I wonât be infected	No	Education-Advanced	Fair	Not covered by health insurance or health plan	Yes	Donât know
No	No	1	69	Gender-Female	Race-White	Hispanic-No	Independent	Income-Under20K	Suburban	0 times	Yes	Seldom	Not at all worried	Not at all	A little	NA	NA	NA	NA	NA	NA	NA	Too much hassle to install	NA	No	Education-Bachelors	Good	Covered by health insurance or health plan	Yes	No
No	No	0	44	Gender-Female	Race-White	Hispanic-No	Republican	Income-75-99999K	Suburban	0 times	Yes	More than once a week	Not at all worried	Not at all	Not at all	NA	NA	NA	NA	Concerns with government surveillance post-epidemic	NA	NA	NA	NA	No	Education-Bachelors	Very good	Covered by health insurance or health plan	Yes	No
No	Yes	0	33	Gender-Female	Race-White	Hispanic-No	Independent	Income-50-74999K	Rural	0 times	Yes	Never	Does not apply to me	Not at all	Not at all	To protect family and friends	NA	NA	NA	NA	NA	NA	NA	I would not benefit/I wonât be infected	Yes	Education-HSGrad	Very good	Not covered by health insurance or health plan	Yes	No
Yes	Yes	1	42	Gender-Female	Race-White	Hispanic-No	Something else	Income-20-49999K	Urban	0 times	Yes	Seldom	Very worried	A little	Very	To protect family and friends	It might help stop the pandemic/reduce deaths in elderly Americans	A responsibility to my community	It would let me know my risk of infection/help peace of mind/help me stay healthy	NA	NA	NA	NA	NA	No	Education-Bachelors	Good	Covered by health insurance or health plan	Yes	No
Yes	No	1	38	Gender-Female	Race-White	Hispanic-No	Republican	Income-20-49999K	Suburban	1-2 times	Yes	Never	Not very worried	A little	Moderately	NA	NA	NA	It would let me know my risk of infection/help peace of mind/help me stay healthy	Concerns with government surveillance post-epidemic	NA	NA	NA	NA	No	Education-Bachelors	Good	Covered by health insurance or health plan	Yes	Yes, I think I have already had the coronavirus
No	No	0	69	Gender-Female	Race-Black	Hispanic-No	Democrat	Income-20-49999K	Suburban	3-4 times	Yes	Once or twice a month	Not very worried	A little	Not at all	NA	NA	NA	NA	NA	NA	It would make me feel more anxious	NA	NA	No	Education-SomeC_Associates	Fair	Covered by health insurance or health plan	Not sure	No
No	Yes	0	86	Gender-Female	Race-White	Hispanic-No	Republican	Income-20-49999K	Suburban	0 times	No, I prefer not to or did not prefer to	More than once a week	Does not apply to me	A little	Not at all	NA	NA	NA	It would let me know my risk of infection/help peace of mind/help me stay healthy	Concerns with government surveillance post-epidemic	NA	NA	NA	NA	No	Education-HSGrad	Good	Covered by health insurance or health plan	Yes	Donât know
Yes	Yes	1	73	Gender-Female	Race-White	Hispanic-No	Democrat	Income-20-49999K	Suburban	0 times	Yes	Once a week	Not at all worried	Not at all	A little	NA	It might help stop the pandemic/reduce deaths in elderly Americans	A responsibility to my community	It would let me know my risk of infection/help peace of mind/help me stay healthy	NA	NA	NA	NA	NA	No	Education-Bachelors	Good	Covered by health insurance or health plan	Yes	No
No	Yes	0	61	Gender-Female	Race-White	Hispanic-No	Democrat	Income-Under20K	Suburban	0 times	Yes	Seldom	Not very worried	Very	A little	NA	NA	A responsibility to my community	NA	NA	NA	NA	Too much hassle to install	NA	No	Education-Bachelors	Fair	Covered by health insurance or health plan	Yes	No
No	Yes	1	66	Gender-Female	Race-White	Hispanic-No	Democrat	Income-20-49999K	Suburban	0 times	Yes	Once or twice a month	Not at all worried	Moderately	Not at all	To protect family and friends	It might help stop the pandemic/reduce deaths in elderly Americans	A responsibility to my community	It would let me know my risk of infection/help peace of mind/help me stay healthy	NA	NA	NA	Too much hassle to install	NA	No	Education-Advanced	Poor	Covered by health insurance or health plan	Yes	No
No	No	1	57	Gender-Female	Race-White	Hispanic-No	Republican	Income-Under20K	Suburban	0 times	Yes	Seldom	Very worried	Very	Not at all	NA	NA	NA	NA	Concerns with government surveillance post-epidemic	NA	NA	NA	NA	No	Education-HSGrad	Good	Covered by health insurance or health plan	Yes	No
No	Yes	0	22	Gender-Female	Race-Other	Hispanic-Yes	Something else	Income-Under20K	Urban	More than 10 times	Yes	Once or twice a month	Very worried	Not at all	Not at all	NA	NA	A responsibility to my community	NA	NA	NA	NA	NA	I would not benefit/I wonât be infected	No	Education-HSGrad	Poor	Covered by health insurance or health plan	Not sure	Donât know
No	No	1	54	Gender-Female	Race-White	Hispanic-No	Independent	Income-20-49999K	Rural	0 times	Yes	A few times a year	Not very worried	Moderately	Moderately	NA	NA	NA	NA	Concerns with government surveillance post-epidemic	My phone might get hacked	It would make me feel more anxious	NA	NA	No	Education-SomeC_Associates	Fair	Covered by health insurance or health plan	Not sure	Donât know
No	No	1	61	Gender-Male	Race-White	Hispanic-No	Republican	Income-Under20K	Rural	3-4 times	No, I prefer not to or did not prefer to	Once a week	Not at all worried	A little	Very	NA	NA	NA	NA	NA	NA	NA	Too much hassle to install	NA	No	Education-HSGrad	Good	Covered by health insurance or health plan	No	No
No	Yes	1	19	Gender-Female	Race-Black	Hispanic-No	Democrat	Income-Under20K	Urban	0 times	Yes	Once a week	Very worried	Not at all	Not at all	To protect family and friends	NA	A responsibility to my community	It would let me know my risk of infection/help peace of mind/help me stay healthy	Concerns with government surveillance post-epidemic	My phone might get hacked	NA	NA	NA	No	Education-SomeC_Associates	Excellent	Covered by health insurance or health plan	Yes	Yes, I think I have already had the coronavirus
No	Yes	1	68	Gender-Male	Race-White	Hispanic-No	Republican	Income-20-49999K	Urban	0 times	Yes	More than once a week	Somewhat worried	Not at all	A little	NA	It might help stop the pandemic/reduce deaths in elderly Americans	NA	NA	Concerns with government surveillance post-epidemic	NA	NA	NA	NA	No	Education-HSGrad	Poor	Covered by health insurance or health plan	Not sure	No
No	Yes	1	41	Gender-Female	Race-White	Hispanic-No	Republican	Income-75-99999K	Urban	1-2 times	Yes	Seldom	Not very worried	Very	Moderately	To protect family and friends	It might help stop the pandemic/reduce deaths in elderly Americans	A responsibility to my community	It would let me know my risk of infection/help peace of mind/help me stay healthy	Concerns with government surveillance post-epidemic	NA	NA	NA	NA	No	Education-Bachelors	Good	Covered by health insurance or health plan	Yes	No
No	No	1	58	Gender-Male	Race-White	Hispanic-No	Independent	Income-20-49999K	Rural	1-2 times	Yes	More than once a week	Not at all worried	Not at all	Not at all	NA	NA	NA	NA	NA	NA	NA	NA	I would not benefit/I wonât be infected	No	Education-SomeC_Associates	Very good	Covered by health insurance or health plan	Not sure	Donât know
No	Yes	0	70	Gender-Male	Race-White	Hispanic-No	Democrat	Income-50-74999K	Suburban	0 times	Yes	A few times a year	Not very worried	Not at all	Not at all	NA	NA	NA	It would let me know my risk of infection/help peace of mind/help me stay healthy	NA	NA	NA	Too much hassle to install	NA	No	Education-SomeC_Associates	Good	Covered by health insurance or health plan	Yes	No
No	Yes	1	63	Gender-Male	Race-White	Hispanic-No	Republican	Income-50-74999K	Suburban	0 times	Yes	Seldom	Very worried	Not at all	Not at all	NA	NA	NA	It would let me know my risk of infection/help peace of mind/help me stay healthy	Concerns with government surveillance post-epidemic	My phone might get hacked	NA	NA	NA	No	Education-SomeC_Associates	Fair	Covered by health insurance or health plan	No	Donât know
No	No	0	67	Gender-Female	Race-White	Hispanic-No	Republican	Income-Under20K	Rural	0 times	Yes	Once or twice a month	Not at all worried	A little	Moderately	NA	NA	NA	NA	NA	NA	It would make me feel more anxious	NA	NA	No	Education-HSGrad	Very good	Covered by health insurance or health plan	Yes	No
No	No	0	59	Gender-Female	Race-White	Hispanic-No	Republican	Income-Under20K	Rural	0 times	Yes	Never	Very worried	A little	Not at all	NA	NA	NA	NA	NA	NA	NA	Too much hassle to install	NA	No	Education-LTHS	Fair	Covered by health insurance or health plan	Not sure	No
No	No	0	42	Gender-Female	Race-White	Hispanic-Yes	Republican	Income-Under20K	Suburban	1-2 times	Yes	Once a week	Not very worried	A little	A little	NA	NA	NA	NA	NA	NA	NA	Too much hassle to install	NA	Yes	Education-SomeC_Associates	Very good	Not covered by health insurance or health plan	Yes	No
No	No	1	37	Gender-Male	Race-White	Hispanic-No	Independent	Income-over-100K	Urban	3-4 times	Yes	A few times a year	Not at all worried	A little	A little	NA	NA	NA	NA	NA	NA	It would make me feel more anxious	NA	NA	Yes	Education-SomeC_Associates	Very good	Covered by health insurance or health plan	Yes	No
No	No	1	68	Gender-Male	Race-White	Hispanic-No	Republican	Income-Under20K	Rural	1-2 times	No, I prefer not to or did not prefer to	Seldom	Does not apply to me	Not at all	A little	NA	NA	NA	NA	NA	NA	It would make me feel more anxious	NA	NA	No	Education-Bachelors	Good	Covered by health insurance or health plan	Not sure	Donât know
No	No	0	69	Gender-Female	Race-White	Hispanic-No	Independent	Income-50-74999K	Suburban	1-2 times	Yes	More than once a week	Does not apply to me	Not at all	A little	NA	NA	NA	NA	Concerns with government surveillance post-epidemic	NA	NA	NA	NA	No	Education-Advanced	Very good	Covered by health insurance or health plan	Yes	No
Yes	Yes	0	21	Gender-Female	Race-Black	Hispanic-Yes	Republican	Income-Under20K	Urban	1-2 times	Yes	Never	Not very worried	A little	Moderately	To protect family and friends	NA	NA	It would let me know my risk of infection/help peace of mind/help me stay healthy	NA	NA	NA	NA	NA	No	Education-HSGrad	Very good	Covered by health insurance or health plan	Yes	No
Yes	No	1	20	Gender-Female	Race-Other	Hispanic-No	Republican	Income-20-49999K	Suburban	More than 10 times	No, I prefer not to or did not prefer to	Once or twice a month	Somewhat worried	Moderately	Moderately	To protect family and friends	NA	NA	NA	NA	My phone might get hacked	NA	NA	I would not benefit/I wonât be infected	No	Education-Bachelors	Very good	Not covered by health insurance or health plan	Yes	No
No	Yes	0	76	Gender-Female	Race-White	Hispanic-No	Republican	Income-50-74999K	Rural	0 times	Yes	More than once a week	Not at all worried	A little	A little	To protect family and friends	NA	NA	NA	NA	NA	It would make me feel more anxious	NA	NA	Yes	Education-SomeC_Associates	Very good	Covered by health insurance or health plan	Yes	No
No	No	0	73	Gender-Female	Race-White	Hispanic-No	Democrat	Income-over-100K	Urban	0 times	Yes	Once a week	Not at all worried	A little	Not at all	NA	NA	NA	NA	NA	NA	NA	Too much hassle to install	NA	No	Education-Advanced	Very good	Covered by health insurance or health plan	Yes	No
No	No	1	48	Gender-Male	Race-White	Hispanic-No	Republican	Income-over-100K	Suburban	0 times	Yes	Once or twice a month	Not at all worried	Not at all	Not at all	NA	NA	NA	NA	NA	NA	NA	Too much hassle to install	NA	No	Education-SomeC_Associates	Very good	Covered by health insurance or health plan	Yes	No
No	Yes	0	46	Gender-Female	Race-White	Hispanic-No	Democrat	Income-20-49999K	Rural	0 times	Yes	Seldom	Very worried	Very	A little	To protect family and friends	It might help stop the pandemic/reduce deaths in elderly Americans	A responsibility to my community	It would let me know my risk of infection/help peace of mind/help me stay healthy	NA	My phone might get hacked	NA	NA	NA	No	Education-HSGrad	Poor	Covered by health insurance or health plan	Yes	No
No	No	0	44	Gender-Female	Race-Other	Hispanic-Yes	Something else	Income-20-49999K	Suburban	0 times	Yes	Never	Not very worried	A little	A little	NA	NA	NA	NA	NA	NA	It would make me feel more anxious	NA	NA	No	Education-HSGrad	Good	Not covered by health insurance or health plan	Not sure	No
No	No	1	72	Gender-Female	Race-White	Hispanic-No	Republican	Income-20-49999K	Suburban	0 times	Yes	Never	Not at all worried	Not at all	A little	NA	NA	NA	NA	Concerns with government surveillance post-epidemic	NA	NA	NA	NA	No	Education-Advanced	Very good	Covered by health insurance or health plan	Yes	Yes, I think I have already had the coronavirus
No	No	1	68	Gender-Male	Race-White	Hispanic-No	Republican	Income-50-74999K	Rural	0 times	Yes	Once a week	Not at all worried	Not at all	Not at all	NA	NA	NA	NA	NA	NA	It would make me feel more anxious	NA	NA	No	Education-SomeC_Associates	Good	Covered by health insurance or health plan	Yes	No
No	No	1	50	Gender-Female	Race-White	Hispanic-No	Independent	Income-50-74999K	Suburban	0 times	Yes	A few times a year	Not very worried	A little	Very	NA	NA	NA	NA	NA	NA	It would make me feel more anxious	NA	NA	No	Education-Bachelors	Good	Covered by health insurance or health plan	Yes	Donât know
No	No	0	74	Gender-Female	Race-White	Hispanic-No	Democrat	Income-20-49999K	Rural	0 times	Yes	Seldom	Not very worried	A little	Not at all	NA	NA	NA	NA	NA	My phone might get hacked	NA	NA	NA	No	Education-Bachelors	Fair	Covered by health insurance or health plan	Not sure	Donât know
No	No	0	60	Gender-Female	Race-White	Hispanic-Yes	Republican	Income-50-74999K	Urban	1-2 times	Yes	A few times a year	Not at all worried	A little	Not at all	NA	NA	NA	NA	Concerns with government surveillance post-epidemic	My phone might get hacked	NA	NA	NA	No	Education-HSGrad	Fair	Covered by health insurance or health plan	Yes	No
No	No	0	69	Gender-Male	Race-White	Hispanic-No	Democrat	Income-75-99999K	Rural	0 times	Yes	Once a week	Not at all worried	A little	Not at all	NA	NA	NA	NA	NA	NA	It would make me feel more anxious	NA	NA	Yes	Education-Bachelors	Very good	Covered by health insurance or health plan	Yes	No
No	No	1	27	Gender-Male	Race-White	Hispanic-No	Independent	Income-50-74999K	Urban	Does not apply to me	Yes	Never	Does not apply to me	Not at all	Not at all	NA	NA	NA	NA	NA	NA	NA	Too much hassle to install	NA	Yes	Education-HSGrad	Good	Covered by health insurance or health plan	Not sure	Yes, I think I have already had the coronavirus
No	No	1	41	Gender-Female	Race-White	Hispanic-Yes	Republican	Income-20-49999K	Rural	1-2 times	Yes	Never	Somewhat worried	Not at all	Not at all	NA	NA	NA	NA	NA	My phone might get hacked	NA	NA	NA	Yes	Education-LTHS	Excellent	Covered by health insurance or health plan	Yes	Donât know
No	Yes	1	55	Gender-Female	Race-Other	Hispanic-No	Democrat	Income-Under20K	Suburban	1-2 times	Yes	Seldom	Does not apply to me	Moderately	Very	To protect family and friends	It might help stop the pandemic/reduce deaths in elderly Americans	A responsibility to my community	It would let me know my risk of infection/help peace of mind/help me stay healthy	Concerns with government surveillance post-epidemic	NA	NA	NA	NA	No	Education-SomeC_Associates	Good	Not covered by health insurance or health plan	Yes	No
No	No	0	36	Gender-Male	Race-White	Hispanic-No	Republican	Income-over-100K	Urban	0 times	Yes	Once a week	Somewhat worried	Moderately	A little	NA	NA	NA	NA	NA	NA	It would make me feel more anxious	Too much hassle to install	I would not benefit/I wonât be infected	No	Education-Advanced	Excellent	Not covered by health insurance or health plan	Yes	No
No	Yes	1	61	Gender-Female	Race-White	Hispanic-No	Democrat	Income-20-49999K	Suburban	0 times	Yes	Once or twice a month	Not at all worried	Moderately	A little	NA	NA	A responsibility to my community	NA	Concerns with government surveillance post-epidemic	NA	It would make me feel more anxious	NA	NA	No	Education-Bachelors	Good	Covered by health insurance or health plan	Not sure	No
No	No	0	58	Gender-Female	Race-Black	Hispanic-No	Something else	Income-Under20K	Urban	More than 10 times	Yes	Seldom	Very worried	Very	Very	NA	NA	NA	NA	Concerns with government surveillance post-epidemic	My phone might get hacked	NA	Too much hassle to install	NA	No	Education-HSGrad	Fair	Covered by health insurance or health plan	Yes	Donât know
No	No	0	51	Gender-Male	Race-Black	Hispanic-No	Democrat	Income-20-49999K	Urban	0 times	Yes	Seldom	Not at all worried	Not at all	Not at all	NA	NA	NA	NA	Concerns with government surveillance post-epidemic	NA	NA	NA	NA	No	Education-SomeC_Associates	Excellent	Covered by health insurance or health plan	Yes	No
No	Yes	1	21	Gender-Male	Race-White	Hispanic-No	Democrat	Income-over-100K	Urban	0 times	Yes	Once or twice a month	Not very worried	A little	A little	NA	It might help stop the pandemic/reduce deaths in elderly Americans	A responsibility to my community	It would let me know my risk of infection/help peace of mind/help me stay healthy	NA	My phone might get hacked	NA	NA	NA	No	Education-Bachelors	Excellent	Covered by health insurance or health plan	Yes	Donât know
No	Yes	1	22	Gender-Male	Race-White	Hispanic-No	Independent	Income-50-74999K	Rural	1-2 times	No, I prefer not to or did not prefer to	Never	Somewhat worried	A little	A little	NA	NA	NA	It would let me know my risk of infection/help peace of mind/help me stay healthy	NA	NA	NA	NA	I would not benefit/I wonât be infected	Yes	Education-HSGrad	Excellent	Covered by health insurance or health plan	Yes	No
No	No	1	25	Gender-Male	Race-White	Hispanic-Yes	Republican	Income-over-100K	Urban	3-4 times	No, I prefer not to or did not prefer to	Once a week	Not at all worried	A little	A little	NA	NA	NA	NA	NA	NA	It would make me feel more anxious	Too much hassle to install	NA	No	Education-Bachelors	Fair	Not covered by health insurance or health plan	Yes	Yes, I think I currently have the coronavirus
No	Yes	1	20	Gender-Male	Race-White	Hispanic-Yes	Democrat	Income-over-100K	Urban	Does not apply to me	Donât know	Once a week	Not at all worried	Not at all	Not at all	To protect family and friends	It might help stop the pandemic/reduce deaths in elderly Americans	A responsibility to my community	It would let me know my risk of infection/help peace of mind/help me stay healthy	NA	NA	It would make me feel more anxious	NA	NA	No	Education-Advanced	Very good	Covered by health insurance or health plan	Yes	No
No	No	1	31	Gender-Male	Race-White	Hispanic-No	Republican	Income-20-49999K	Suburban	1-2 times	Yes	Once a week	Not at all worried	Not at all	Not at all	NA	NA	NA	NA	Concerns with government surveillance post-epidemic	NA	NA	Too much hassle to install	I would not benefit/I wonât be infected	Yes	Education-SomeC_Associates	Excellent	Covered by health insurance or health plan	Yes	No
No	Yes	1	59	Gender-Male	Race-White	Hispanic-No	Republican	Income-20-49999K	Urban	1-2 times	Yes	Seldom	Somewhat worried	Very	A little	To protect family and friends	NA	NA	NA	NA	NA	NA	Too much hassle to install	NA	No	Education-HSGrad	Fair	Covered by health insurance or health plan	Yes	No
No	No	0	20	Gender-Female	Race-White	Hispanic-No	Republican	Income-Under20K	Suburban	More than 10 times	Donât know	Once or twice a month	Does not apply to me	Moderately	Very	NA	NA	NA	NA	NA	My phone might get hacked	It would make me feel more anxious	NA	I would not benefit/I wonât be infected	Yes	Education-HSGrad	Excellent	Covered by health insurance or health plan	Not sure	Yes, I think I currently have the coronavirus
Yes	No	1	55	Gender-Male	Race-White	Hispanic-No	Republican	Income-20-49999K	Rural	1-2 times	No, I prefer not to or did not prefer to	Seldom	Not at all worried	Not at all	Not at all	To protect family and friends	NA	NA	NA	Concerns with government surveillance post-epidemic	NA	NA	NA	NA	No	Education-HSGrad	Good	Not covered by health insurance or health plan	Yes	No
Yes	Yes	1	71	Gender-Male	Race-White	Hispanic-No	Democrat	Income-50-74999K	Suburban	Does not apply to me	Yes	Seldom	Not very worried	A little	A little	To protect family and friends	It might help stop the pandemic/reduce deaths in elderly Americans	A responsibility to my community	It would let me know my risk of infection/help peace of mind/help me stay healthy	NA	NA	NA	NA	NA	No	Education-Bachelors	Excellent	Covered by health insurance or health plan	Not sure	Donât know
No	Yes	0	66	Gender-Male	Race-Other	Hispanic-No	Republican	Income-Under20K	Suburban	1-2 times	Does not apply to me	Seldom	Not at all worried	Not at all	Not at all	NA	It might help stop the pandemic/reduce deaths in elderly Americans	NA	NA	Concerns with government surveillance post-epidemic	NA	NA	NA	NA	No	Education-SomeC_Associates	Fair	Covered by health insurance or health plan	Yes	No
Yes	Yes	1	66	Gender-Male	Race-White	Hispanic-No	Democrat	Income-20-49999K	Suburban	0 times	Yes	Never	Not at all worried	A little	A little	NA	NA	NA	It would let me know my risk of infection/help peace of mind/help me stay healthy	NA	NA	NA	NA	NA	No	Education-SomeC_Associates	Good	Covered by health insurance or health plan	Yes	No
No	No	1	27	Gender-Female	Race-White	Hispanic-No	Something else	Income-20-49999K	Rural	0 times	Yes	More than once a week	Not at all worried	Very	A little	NA	NA	NA	NA	NA	NA	It would make me feel more anxious	NA	NA	No	Education-Advanced	Very good	Covered by health insurance or health plan	Yes	No
No	Yes	1	61	Gender-Female	Race-White	Hispanic-No	Republican	Income-20-49999K	Rural	0 times	Yes	Never	Not at all worried	A little	Very	NA	It might help stop the pandemic/reduce deaths in elderly Americans	NA	NA	NA	My phone might get hacked	NA	NA	NA	No	Education-HSGrad	Fair	Covered by health insurance or health plan	Yes	No
No	No	0	73	Gender-Female	Race-White	Hispanic-No	Republican	Income-20-49999K	Rural	0 times	Yes	More than once a week	Not very worried	A little	Not at all	NA	NA	NA	NA	NA	NA	NA	Too much hassle to install	NA	No	Education-HSGrad	Good	Covered by health insurance or health plan	Yes	No
No	No	1	45	Gender-Female	Race-White	Hispanic-No	Democrat	Income-20-49999K	Rural	0 times	Yes	Seldom	Not at all worried	Not at all	Not at all	NA	NA	NA	NA	NA	NA	NA	NA	I would not benefit/I wonât be infected	Yes	Education-Advanced	Good	Covered by health insurance or health plan	Not sure	No
No	No	1	68	Gender-Female	Race-White	Hispanic-No	Democrat	Income-50-74999K	Suburban	1-2 times	Yes	Seldom	Not at all worried	A little	A little	NA	NA	NA	NA	NA	NA	It would make me feel more anxious	NA	NA	No	Education-HSGrad	Good	Covered by health insurance or health plan	Yes	No
No	No	1	20	Gender-Female	Race-Black	Hispanic-No	Independent	Income-75-99999K	Urban	3-4 times	No, I prefer not to or did not prefer to	A few times a year	Somewhat worried	Moderately	Moderately	NA	NA	NA	NA	Concerns with government surveillance post-epidemic	NA	NA	Too much hassle to install	I would not benefit/I wonât be infected	No	Education-HSGrad	Good	Covered by health insurance or health plan	Yes	Yes, I think I currently have the coronavirus
No	No	1	53	Gender-Male	Race-Other	Hispanic-Yes	Independent	Income-75-99999K	Urban	1-2 times	Yes	Once a week	Very worried	A little	Moderately	NA	NA	NA	NA	NA	NA	NA	Too much hassle to install	NA	No	Education-Bachelors	Very good	Not covered by health insurance or health plan	Yes	No
No	No	1	46	Gender-Female	Race-White	Hispanic-No	Something else	Income-Under20K	Urban	0 times	Yes	Seldom	Not very worried	A little	A little	NA	NA	NA	NA	NA	NA	It would make me feel more anxious	NA	NA	No	Education-SomeC_Associates	Good	Covered by health insurance or health plan	Yes	No
No	No	0	72	Gender-Female	Race-White	Hispanic-No	Republican	Income-50-74999K	Suburban	0 times	Yes	Once a week	Not at all worried	A little	Not at all	NA	NA	NA	NA	NA	NA	NA	Too much hassle to install	NA	No	Education-SomeC_Associates	Very good	Covered by health insurance or health plan	Not sure	No
No	No	1	31	Gender-Female	Race-White	Hispanic-No	Republican	Income-over-100K	Suburban	3-4 times	No, I prefer not to or did not prefer to	Never	Not at all worried	Not at all	Moderately	NA	NA	NA	NA	Concerns with government surveillance post-epidemic	My phone might get hacked	It would make me feel more anxious	NA	NA	Yes	Education-Bachelors	Excellent	Covered by health insurance or health plan	Yes	No
No	No	1	38	Gender-Female	Race-White	Hispanic-No	Independent	Income-20-49999K	Suburban	0 times	Yes	Never	Not very worried	Very	A little	NA	NA	NA	NA	Concerns with government surveillance post-epidemic	My phone might get hacked	It would make me feel more anxious	NA	NA	No	Education-SomeC_Associates	Good	Covered by health insurance or health plan	Yes	No
No	No	1	71	Gender-Male	Race-White	Hispanic-No	Republican	Income-20-49999K	Rural	0 times	Yes	A few times a year	Not at all worried	A little	Not at all	NA	NA	NA	NA	NA	NA	NA	NA	I would not benefit/I wonât be infected	Yes	Education-HSGrad	Very good	Covered by health insurance or health plan	Yes	No
No	No	0	68	Gender-Female	Race-White	Hispanic-No	Independent	Income-over-100K	Suburban	1-2 times	Yes	Once a week	Not at all worried	Moderately	A little	NA	NA	NA	NA	Concerns with government surveillance post-epidemic	NA	It would make me feel more anxious	NA	NA	No	Education-Advanced	Fair	Covered by health insurance or health plan	Yes	Donât know
No	No	0	43	Gender-Female	Race-Black	Hispanic-No	Democrat	Income-20-49999K	Suburban	0 times	Yes	Never	Very worried	Moderately	Very	NA	NA	NA	NA	Concerns with government surveillance post-epidemic	My phone might get hacked	It would make me feel more anxious	NA	I would not benefit/I wonât be infected	No	Education-SomeC_Associates	Fair	Covered by health insurance or health plan	Yes	No
No	No	1	50	Gender-Male	Race-Other	Hispanic-No	Something else	Income-20-49999K	Suburban	0 times	Yes	Once or twice a month	Not at all worried	Moderately	A little	NA	NA	NA	NA	NA	My phone might get hacked	It would make me feel more anxious	Too much hassle to install	NA	No	Education-HSGrad	Fair	Covered by health insurance or health plan	Yes	No
Yes	No	1	73	Gender-Female	Race-White	Hispanic-No	Republican	Income-20-49999K	Suburban	1-2 times	Yes	A few times a year	Somewhat worried	A little	A little	To protect family and friends	NA	NA	It would let me know my risk of infection/help peace of mind/help me stay healthy	NA	NA	It would make me feel more anxious	NA	NA	No	Education-HSGrad	Very good	Covered by health insurance or health plan	Yes	Yes, I think I have already had the coronavirus
No	No	0	56	Gender-Female	Race-White	Hispanic-No	Republican	Income-50-74999K	Suburban	1-2 times	No, I prefer not to or did not prefer to	Once a week	Not at all worried	Not at all	Not at all	NA	NA	NA	NA	Concerns with government surveillance post-epidemic	NA	NA	NA	NA	No	Education-SomeC_Associates	Fair	Covered by health insurance or health plan	Yes	No
No	No	0	18	Gender-Male	Race-Other	Hispanic-Yes	Independent	Income-20-49999K	Urban	Does not apply to me	Yes	A few times a year	Not at all worried	Not at all	Moderately	NA	NA	NA	NA	NA	NA	NA	Too much hassle to install	I would not benefit/I wonât be infected	No	Education-SomeC_Associates	Excellent	Covered by health insurance or health plan	Yes	No
No	Yes	1	44	Gender-Female	Race-White	Hispanic-No	Republican	Income-20-49999K	Rural	0 times	Yes	Once a week	Not at all worried	Not at all	Very	NA	NA	NA	It would let me know my risk of infection/help peace of mind/help me stay healthy	Concerns with government surveillance post-epidemic	NA	NA	NA	NA	No	Education-Bachelors	Fair	Covered by health insurance or health plan	Yes	Yes, I think I have already had the coronavirus
No	Yes	1	20	Gender-Female	Race-White	Hispanic-No	Republican	Income-75-99999K	Rural	0 times	Yes	Never	Not at all worried	Not at all	Not at all	NA	It might help stop the pandemic/reduce deaths in elderly Americans	NA	NA	NA	NA	It would make me feel more anxious	NA	NA	Yes	Education-SomeC_Associates	Very good	Covered by health insurance or health plan	Not sure	Donât know
No	Yes	0	28	Gender-Female	Race-White	Hispanic-Yes	Something else	Income-over-100K	Suburban	0 times	Yes	More than once a week	Very worried	Very	Very	To protect family and friends	NA	NA	It would let me know my risk of infection/help peace of mind/help me stay healthy	NA	My phone might get hacked	NA	NA	NA	Yes	Education-Bachelors	Good	Covered by health insurance or health plan	Yes	Donât know
No	No	0	44	Gender-Female	Race-White	Hispanic-No	Democrat	Income-over-100K	Suburban	0 times	Yes	Seldom	Not at all worried	A little	A little	NA	NA	NA	NA	Concerns with government surveillance post-epidemic	My phone might get hacked	It would make me feel more anxious	NA	NA	Yes	Education-Advanced	Very good	Covered by health insurance or health plan	Yes	Donât know
No	Yes	0	82	Gender-Male	Race-White	Hispanic-No	Republican	Income-over-100K	Urban	0 times	Yes	More than once a week	Not at all worried	Not at all	Not at all	To protect family and friends	NA	A responsibility to my community	NA	NA	NA	NA	NA	I would not benefit/I wonât be infected	No	Education-Advanced	Very good	Covered by health insurance or health plan	Yes	No
No	Yes	1	28	Gender-Female	Race-White	Hispanic-No	Independent	Income-over-100K	Suburban	0 times	Yes	Seldom	Not very worried	Very	Moderately	NA	NA	NA	It would let me know my risk of infection/help peace of mind/help me stay healthy	Concerns with government surveillance post-epidemic	NA	NA	NA	NA	No	Education-SomeC_Associates	Fair	Covered by health insurance or health plan	Not sure	Donât know
No	No	0	66	Gender-Female	Race-White	Hispanic-No	Republican	Income-75-99999K	Suburban	0 times	Yes	Once a week	Not at all worried	Not at all	A little	NA	NA	NA	NA	Concerns with government surveillance post-epidemic	NA	NA	NA	NA	No	Education-HSGrad	Very good	Covered by health insurance or health plan	Yes	No
No	Yes	1	69	Gender-Male	Race-White	Hispanic-No	Democrat	Income-20-49999K	Suburban	0 times	Yes	Seldom	Not at all worried	A little	A little	To protect family and friends	NA	NA	NA	Concerns with government surveillance post-epidemic	NA	NA	NA	NA	No	Education-Bachelors	Poor	Covered by health insurance or health plan	Not sure	No
No	Yes	1	30	Gender-Male	Race-Black	Hispanic-No	Independent	Income-75-99999K	Suburban	0 times	Yes	A few times a year	Not very worried	A little	Not at all	NA	It might help stop the pandemic/reduce deaths in elderly Americans	NA	NA	NA	NA	NA	NA	I would not benefit/I wonât be infected	Yes	Education-Bachelors	Good	Covered by health insurance or health plan	Yes	No
No	No	0	28	Gender-Female	Race-White	Hispanic-No	Independent	Income-Under20K	Urban	0 times	Yes	Never	Very worried	Very	Not at all	NA	NA	NA	NA	Concerns with government surveillance post-epidemic	My phone might get hacked	NA	NA	I would not benefit/I wonât be infected	No	Education-LTHS	Poor	Covered by health insurance or health plan	Yes	No
Yes	Yes	1	38	Gender-Female	Race-White	Hispanic-No	Democrat	Income-50-74999K	Rural	1-2 times	Yes	A few times a year	Not very worried	A little	Moderately	To protect family and friends	NA	A responsibility to my community	It would let me know my risk of infection/help peace of mind/help me stay healthy	NA	NA	NA	NA	NA	No	Education-SomeC_Associates	Very good	Not covered by health insurance or health plan	Yes	Yes, I think I have already had the coronavirus
Yes	No	1	29	Gender-Male	Race-Other	Hispanic-No	Something else	Income-20-49999K	Urban	5-10 times	Yes	A few times a year	Somewhat worried	Very	Not at all	To protect family and friends	It might help stop the pandemic/reduce deaths in elderly Americans	A responsibility to my community	It would let me know my risk of infection/help peace of mind/help me stay healthy	Concerns with government surveillance post-epidemic	My phone might get hacked	It would make me feel more anxious	Too much hassle to install	NA	No	Education-SomeC_Associates	Excellent	Covered by health insurance or health plan	Yes	Yes, I think I have already had the coronavirus
No	No	0	43	Gender-Male	Race-White	Hispanic-No	Something else	Income-Under20K	Rural	0 times	Yes	Seldom	Not very worried	Moderately	A little	NA	NA	NA	NA	Concerns with government surveillance post-epidemic	My phone might get hacked	NA	NA	I would not benefit/I wonât be infected	No	Education-LTHS	Fair	Covered by health insurance or health plan	Yes	No
No	No	1	60	Gender-Female	Race-Black	Hispanic-No	Democrat	Income-50-74999K	Suburban	0 times	Yes	Once a week	Not at all worried	A little	A little	NA	NA	NA	NA	NA	NA	It would make me feel more anxious	NA	NA	No	Education-SomeC_Associates	Good	Covered by health insurance or health plan	No	No
No	No	1	19	Gender-Female	Race-White	Hispanic-No	Independent	Income-75-99999K	Suburban	3-4 times	Yes	Once a week	Not very worried	Not at all	A little	NA	NA	NA	NA	Concerns with government surveillance post-epidemic	NA	NA	NA	NA	Yes	Education-SomeC_Associates	Very good	Covered by health insurance or health plan	Yes	No
No	Yes	1	37	Gender-Male	Race-White	Hispanic-No	Democrat	Income-over-100K	Urban	0 times	Yes	Once a week	Not at all worried	Not at all	Not at all	NA	It might help stop the pandemic/reduce deaths in elderly Americans	NA	It would let me know my risk of infection/help peace of mind/help me stay healthy	Concerns with government surveillance post-epidemic	NA	NA	NA	NA	No	Education-Bachelors	Very good	Covered by health insurance or health plan	Yes	No
No	No	0	19	Gender-Female	Race-White	Hispanic-No	Republican	Income-Under20K	Suburban	3-4 times	Donât know	Once a week	Very worried	A little	A little	NA	NA	NA	NA	Concerns with government surveillance post-epidemic	My phone might get hacked	It would make me feel more anxious	NA	NA	No	Education-HSGrad	Good	Not covered by health insurance or health plan	No	No
No	No	0	36	Gender-Female	Race-White	Hispanic-No	Independent	Income-50-74999K	Urban	0 times	Yes	Seldom	Not very worried	Moderately	Moderately	NA	NA	NA	NA	NA	NA	It would make me feel more anxious	NA	NA	No	Education-Bachelors	Fair	Covered by health insurance or health plan	Yes	Yes, I think I have already had the coronavirus
No	Yes	1	47	Gender-Female	Race-White	Hispanic-No	Republican	Income-Under20K	Suburban	More than 10 times	Does not apply to me	Never	Does not apply to me	Not at all	Not at all	NA	It might help stop the pandemic/reduce deaths in elderly Americans	NA	NA	NA	NA	It would make me feel more anxious	NA	NA	No	Education-LTHS	Excellent	Covered by health insurance or health plan	No	Yes, I think I have already had the coronavirus
No	No	1	65	Gender-Female	Race-White	Hispanic-No	Something else	Income-over-100K	Rural	1-2 times	Yes	More than once a week	Not very worried	Not at all	Not at all	NA	NA	NA	NA	NA	NA	NA	Too much hassle to install	NA	No	Education-LTHS	Very good	Covered by health insurance or health plan	Yes	No
Yes	No	1	40	Gender-Female	Race-White	Hispanic-No	Something else	Income-50-74999K	Suburban	0 times	Yes	Seldom	Not very worried	Moderately	Very	NA	It might help stop the pandemic/reduce deaths in elderly Americans	NA	NA	NA	My phone might get hacked	NA	NA	NA	No	Education-Advanced	Good	Covered by health insurance or health plan	Yes	No
No	No	1	70	Gender-Male	Race-White	Hispanic-No	Something else	Income-Under20K	Suburban	1-2 times	Yes	Seldom	Not at all worried	Not at all	Not at all	NA	NA	NA	NA	Concerns with government surveillance post-epidemic	My phone might get hacked	NA	NA	NA	No	Education-SomeC_Associates	Fair	Covered by health insurance or health plan	Yes	No
No	No	0	78	Gender-Female	Race-White	Hispanic-No	Democrat	Income-over-100K	Suburban	1-2 times	Yes	Never	Not at all worried	A little	Not at all	NA	NA	NA	NA	NA	My phone might get hacked	It would make me feel more anxious	Too much hassle to install	NA	No	Education-Bachelors	Good	Covered by health insurance or health plan	Yes	No
No	No	1	41	Gender-Female	Race-Other	Hispanic-No	Democrat	Income-over-100K	Urban	0 times	Yes	Never	Not very worried	Moderately	A little	NA	NA	NA	NA	Concerns with government surveillance post-epidemic	NA	NA	NA	NA	No	Education-Advanced	Very good	Covered by health insurance or health plan	No	No
No	Yes	0	71	Gender-Female	Race-White	Hispanic-No	Republican	Income-20-49999K	Rural	More than 10 times	Yes	Seldom	Not very worried	Not at all	Not at all	To protect family and friends	NA	NA	NA	NA	NA	NA	Too much hassle to install	NA	No	Education-HSGrad	Very good	Covered by health insurance or health plan	Yes	Donât know
No	No	0	72	Gender-Female	Race-White	Hispanic-No	Republican	Income-Under20K	Rural	0 times	No, Iâm not able or was not able to	Never	Not at all worried	Not at all	Not at all	NA	NA	NA	NA	Concerns with government surveillance post-epidemic	NA	NA	NA	NA	No	Education-HSGrad	Good	Covered by health insurance or health plan	Not sure	No
No	No	0	22	Gender-Female	Race-White	Hispanic-No	Republican	Income-50-74999K	Rural	1-2 times	Yes	More than once a week	Not very worried	Not at all	A little	NA	NA	NA	NA	Concerns with government surveillance post-epidemic	My phone might get hacked	NA	Too much hassle to install	NA	No	Education-SomeC_Associates	Good	Covered by health insurance or health plan	Not sure	Donât know
No	No	1	66	Gender-Female	Race-White	Hispanic-No	Republican	Income-20-49999K	Rural	0 times	Yes	A few times a year	Very worried	A little	Not at all	NA	NA	NA	NA	Concerns with government surveillance post-epidemic	My phone might get hacked	NA	NA	I would not benefit/I wonât be infected	Yes	Education-Bachelors	Excellent	Covered by health insurance or health plan	Yes	Donât know
No	No	1	24	Gender-Female	Race-White	Hispanic-No	Democrat	Income-50-74999K	Suburban	0 times	Yes	A few times a year	Not at all worried	A little	Moderately	NA	NA	NA	NA	NA	NA	It would make me feel more anxious	NA	I would not benefit/I wonât be infected	No	Education-SomeC_Associates	Very good	Covered by health insurance or health plan	Yes	No
No	No	0	58	Gender-Female	Race-White	Hispanic-No	Independent	Income-20-49999K	Suburban	0 times	Yes	Never	Not at all worried	Moderately	A little	NA	NA	NA	NA	Concerns with government surveillance post-epidemic	My phone might get hacked	NA	NA	NA	No	Education-Bachelors	Very good	Covered by health insurance or health plan	No	No
Yes	Yes	1	64	Gender-Female	Race-White	Hispanic-No	Republican	Income-50-74999K	Rural	1-2 times	Yes	Never	Not at all worried	Not at all	A little	NA	NA	NA	It would let me know my risk of infection/help peace of mind/help me stay healthy	NA	NA	NA	NA	NA	Yes	Education-LTHS	Excellent	Covered by health insurance or health plan	Yes	No
No	Yes	0	62	Gender-Male	Race-White	Hispanic-No	Democrat	Income-50-74999K	Rural	1-2 times	Yes	Never	Not very worried	Not at all	Not at all	NA	NA	NA	It would let me know my risk of infection/help peace of mind/help me stay healthy	NA	NA	NA	NA	I would not benefit/I wonât be infected	Yes	Education-Advanced	Very good	Covered by health insurance or health plan	Yes	No
No	No	1	66	Gender-Female	Race-White	Hispanic-No	Democrat	Income-Under20K	Rural	0 times	Yes	A few times a year	Does not apply to me	Moderately	Moderately	NA	NA	NA	NA	NA	My phone might get hacked	NA	NA	NA	No	Education-HSGrad	Good	Covered by health insurance or health plan	Yes	No
No	No	1	33	Gender-Male	Race-Other	Hispanic-Yes	Republican	Income-75-99999K	Suburban	1-2 times	Yes	Never	Somewhat worried	Very	A little	NA	NA	NA	NA	Concerns with government surveillance post-epidemic	NA	It would make me feel more anxious	NA	NA	Yes	Education-HSGrad	Good	Covered by health insurance or health plan	Yes	No
Yes	Yes	1	50	Gender-Male	Race-White	Hispanic-No	Democrat	Income-20-49999K	Suburban	0 times	Yes	Never	Not at all worried	Not at all	Not at all	To protect family and friends	It might help stop the pandemic/reduce deaths in elderly Americans	A responsibility to my community	It would let me know my risk of infection/help peace of mind/help me stay healthy	NA	NA	NA	NA	NA	No	Education-SomeC_Associates	Good	Covered by health insurance or health plan	Yes	No
No	No	1	71	Gender-Female	Race-White	Hispanic-No	Republican	Income-20-49999K	Rural	Does not apply to me	Yes	Once a week	Not at all worried	A little	A little	NA	NA	NA	NA	Concerns with government surveillance post-epidemic	NA	NA	NA	NA	No	Education-SomeC_Associates	Good	Covered by health insurance or health plan	Not sure	No
No	Yes	1	25	Gender-Male	Race-White	Hispanic-No	Something else	Income-Under20K	Suburban	More than 10 times	Does not apply to me	Seldom	Not very worried	A little	A little	NA	NA	A responsibility to my community	NA	NA	NA	It would make me feel more anxious	NA	NA	Yes	Education-LTHS	Fair	Covered by health insurance or health plan	Not sure	Yes, I think I currently have the coronavirus
No	Yes	1	18	Gender-Female	Race-White	Hispanic-No	Democrat	Income-50-74999K	Suburban	0 times	Yes	A few times a year	Not very worried	Moderately	A little	To protect family and friends	It might help stop the pandemic/reduce deaths in elderly Americans	A responsibility to my community	It would let me know my risk of infection/help peace of mind/help me stay healthy	NA	My phone might get hacked	NA	Too much hassle to install	NA	No	Education-SomeC_Associates	Very good	Covered by health insurance or health plan	Not sure	No
No	No	0	71	Gender-Female	Race-White	Hispanic-No	Republican	Income-over-100K	Suburban	1-2 times	Yes	Once a week	Not at all worried	A little	Not at all	NA	NA	NA	NA	NA	NA	It would make me feel more anxious	NA	NA	No	Education-Bachelors	Very good	Covered by health insurance or health plan	Yes	No
No	Yes	1	28	Gender-Female	Race-White	Hispanic-No	Republican	Income-50-74999K	Rural	3-4 times	No, I prefer not to or did not prefer to	Once or twice a month	Not very worried	A little	Very	NA	NA	A responsibility to my community	It would let me know my risk of infection/help peace of mind/help me stay healthy	Concerns with government surveillance post-epidemic	NA	NA	Too much hassle to install	NA	No	Education-SomeC_Associates	Very good	Covered by health insurance or health plan	No	Yes, I think I currently have the coronavirus
No	No	0	33	Gender-Female	Race-White	Hispanic-Yes	Independent	Income-50-74999K	Suburban	0 times	Yes	Seldom	Not at all worried	A little	A little	NA	NA	NA	NA	Concerns with government surveillance post-epidemic	My phone might get hacked	It would make me feel more anxious	NA	NA	No	Education-Bachelors	Very good	Covered by health insurance or health plan	Yes	No
Yes	Yes	0	19	Gender-Male	Race-Black	Hispanic-No	Independent	Income-20-49999K	Urban	0 times	Yes	Seldom	Not at all worried	Not at all	Not at all	To protect family and friends	It might help stop the pandemic/reduce deaths in elderly Americans	A responsibility to my community	It would let me know my risk of infection/help peace of mind/help me stay healthy	NA	NA	NA	NA	NA	No	Education-SomeC_Associates	Excellent	Covered by health insurance or health plan	Not sure	Yes, I think I currently have the coronavirus
No	No	0	62	Gender-Male	Race-White	Hispanic-No	Republican	Income-50-74999K	Suburban	3-4 times	No, I prefer not to or did not prefer to	Once a week	Not at all worried	Not at all	Not at all	NA	NA	NA	NA	Concerns with government surveillance post-epidemic	NA	NA	NA	NA	No	Education-Bachelors	Excellent	Covered by health insurance or health plan	No	No
No	No	0	59	Gender-Female	Race-Black	Hispanic-No	Democrat	Income-Under20K	Suburban	0 times	Yes	Never	Does not apply to me	Very	Not at all	NA	NA	NA	NA	NA	NA	NA	Too much hassle to install	NA	No	Education-LTHS	Fair	Covered by health insurance or health plan	Yes	Yes, I think I have already had the coronavirus
No	No	0	24	Gender-Male	Race-White	Hispanic-No	Republican	Income-over-100K	Suburban	More than 10 times	No, I prefer not to or did not prefer to	Once a week	Not at all worried	Not at all	Not at all	NA	NA	NA	NA	NA	NA	NA	Too much hassle to install	NA	Yes	Education-Advanced	Excellent	Covered by health insurance or health plan	Yes	Yes, I think I have already had the coronavirus
No	No	1	49	Gender-Female	Race-White	Hispanic-No	Republican	Income-50-74999K	Rural	0 times	Yes	Never	Not very worried	A little	Very	NA	NA	NA	NA	NA	My phone might get hacked	NA	NA	NA	Yes	Education-SomeC_Associates	Very good	Covered by health insurance or health plan	Yes	Donât know
No	No	1	74	Gender-Male	Race-White	Hispanic-No	Republican	Income-20-49999K	Rural	Does not apply to me	Yes	Never	Not at all worried	A little	A little	NA	NA	NA	NA	Concerns with government surveillance post-epidemic	My phone might get hacked	It would make me feel more anxious	Too much hassle to install	I would not benefit/I wonât be infected	No	Education-SomeC_Associates	Fair	Covered by health insurance or health plan	Yes	No
No	No	1	54	Gender-Female	Race-White	Hispanic-No	Republican	Income-over-100K	Suburban	1-2 times	Yes	Once a week	Not at all worried	Not at all	Not at all	NA	NA	NA	NA	NA	NA	NA	Too much hassle to install	NA	No	Education-SomeC_Associates	Excellent	Covered by health insurance or health plan	Yes	No
No	No	1	61	Gender-Female	Race-White	Hispanic-No	Republican	Income-50-74999K	Rural	3-4 times	Donât know	Seldom	Very worried	Moderately	Moderately	NA	NA	NA	NA	NA	My phone might get hacked	NA	NA	NA	No	Education-LTHS	Fair	Not covered by health insurance or health plan	Yes	No
No	Yes	0	87	Gender-Female	Race-White	Hispanic-No	Democrat	Income-Under20K	Suburban	0 times	Yes	Never	Not at all worried	A little	A little	NA	NA	A responsibility to my community	NA	NA	NA	NA	Too much hassle to install	NA	No	Education-Bachelors	Good	Covered by health insurance or health plan	Yes	No
No	No	0	77	Gender-Female	Race-White	Hispanic-No	Republican	Income-75-99999K	Suburban	5-10 times	Yes	Seldom	Does not apply to me	Very	Very	NA	NA	NA	NA	NA	NA	It would make me feel more anxious	NA	NA	No	Education-Bachelors	Good	Covered by health insurance or health plan	Not sure	No
No	Yes	0	53	Gender-Female	Race-White	Hispanic-No	Independent	Income-50-74999K	Suburban	1-2 times	Yes	Seldom	Not at all worried	A little	Very	To protect family and friends	It might help stop the pandemic/reduce deaths in elderly Americans	A responsibility to my community	It would let me know my risk of infection/help peace of mind/help me stay healthy	Concerns with government surveillance post-epidemic	NA	NA	NA	NA	Yes	Education-Advanced	Fair	Covered by health insurance or health plan	Yes	No
No	No	0	71	Gender-Female	Race-White	Hispanic-Yes	Republican	Income-50-74999K	Suburban	0 times	Yes	Seldom	Not at all worried	A little	Moderately	NA	NA	NA	NA	NA	My phone might get hacked	NA	NA	NA	No	Education-HSGrad	Very good	Covered by health insurance or health plan	Yes	No
No	No	1	41	Gender-Male	Race-White	Hispanic-No	Republican	Income-20-49999K	Suburban	5-10 times	No, I prefer not to or did not prefer to	Never	Not at all worried	Not at all	Not at all	NA	NA	NA	NA	Concerns with government surveillance post-epidemic	NA	NA	Too much hassle to install	I would not benefit/I wonât be infected	No	Education-Bachelors	Excellent	Covered by health insurance or health plan	Yes	Yes, I think I have already had the coronavirus
No	Yes	1	18	Gender-Female	Race-Other	Hispanic-No	Independent	Income-75-99999K	Urban	0 times	Yes	Never	Not very worried	A little	Moderately	NA	It might help stop the pandemic/reduce deaths in elderly Americans	NA	NA	Concerns with government surveillance post-epidemic	NA	NA	NA	NA	No	Education-Bachelors	Excellent	Covered by health insurance or health plan	Yes	No
No	Yes	1	45	Gender-Female	Race-White	Hispanic-No	Independent	Income-20-49999K	Suburban	0 times	Yes	More than once a week	Very worried	Moderately	Moderately	To protect family and friends	It might help stop the pandemic/reduce deaths in elderly Americans	NA	NA	Concerns with government surveillance post-epidemic	NA	It would make me feel more anxious	NA	NA	Yes	Education-HSGrad	Fair	Covered by health insurance or health plan	No	No
No	Yes	0	68	Gender-Female	Race-White	Hispanic-No	Republican	Income-50-74999K	Rural	1-2 times	Yes	Never	Not very worried	Not at all	Not at all	To protect family and friends	NA	NA	NA	NA	NA	NA	Too much hassle to install	NA	No	Education-HSGrad	Very good	Covered by health insurance or health plan	Not sure	No
No	No	0	54	Gender-Female	Race-Black	Hispanic-No	Democrat	Income-Under20K	Urban	1-2 times	Yes	Never	Not very worried	A little	Not at all	NA	NA	NA	NA	NA	NA	NA	NA	I would not benefit/I wonât be infected	Yes	Education-SomeC_Associates	Good	Covered by health insurance or health plan	Not sure	Donât know
No	Yes	0	43	Gender-Male	Race-White	Hispanic-No	Independent	Income-50-74999K	Suburban	1-2 times	Yes	Seldom	Not at all worried	Very	Not at all	To protect family and friends	It might help stop the pandemic/reduce deaths in elderly Americans	A responsibility to my community	It would let me know my risk of infection/help peace of mind/help me stay healthy	NA	NA	NA	Too much hassle to install	NA	No	Education-SomeC_Associates	Fair	Not covered by health insurance or health plan	Yes	No
No	No	0	67	Gender-Female	Race-White	Hispanic-No	Something else	Income-Under20K	Rural	0 times	Yes	Never	Does not apply to me	Moderately	Not at all	NA	NA	NA	NA	NA	My phone might get hacked	It would make me feel more anxious	NA	NA	No	Education-LTHS	Good	Covered by health insurance or health plan	Not sure	No
Yes	Yes	1	65	Gender-Male	Race-Black	Hispanic-No	Democrat	Income-75-99999K	Suburban	1-2 times	Yes	Seldom	Not at all worried	Moderately	Not at all	To protect family and friends	It might help stop the pandemic/reduce deaths in elderly Americans	A responsibility to my community	It would let me know my risk of infection/help peace of mind/help me stay healthy	NA	NA	NA	NA	NA	No	Education-HSGrad	Good	Covered by health insurance or health plan	Yes	No
No	No	0	74	Gender-Male	Race-White	Hispanic-No	Republican	Income-20-49999K	Suburban	1-2 times	Yes	Once a week	Not at all worried	A little	Not at all	NA	NA	NA	NA	NA	NA	NA	Too much hassle to install	NA	No	Education-SomeC_Associates	Good	Covered by health insurance or health plan	Yes	Donât know
No	Yes	0	56	Gender-Female	Race-White	Hispanic-No	Democrat	Income-over-100K	Suburban	0 times	Yes	Once a week	Not at all worried	Not at all	Not at all	To protect family and friends	NA	NA	NA	NA	NA	NA	Too much hassle to install	I would not benefit/I wonât be infected	No	Education-Advanced	Very good	Covered by health insurance or health plan	Yes	No
No	No	0	57	Gender-Female	Race-White	Hispanic-No	Republican	Income-20-49999K	Suburban	0 times	Yes	Never	Not at all worried	A little	A little	NA	NA	NA	NA	NA	NA	It would make me feel more anxious	NA	NA	No	Education-SomeC_Associates	Excellent	Not covered by health insurance or health plan	Yes	No
No	No	0	86	Gender-Male	Race-White	Hispanic-No	Republican	Income-Under20K	Suburban	3-4 times	Yes	Once a week	Not at all worried	Not at all	Not at all	NA	NA	NA	NA	NA	NA	NA	NA	I would not benefit/I wonât be infected	No	Education-SomeC_Associates	Very good	Covered by health insurance or health plan	Yes	No
No	No	1	64	Gender-Female	Race-Other	Hispanic-No	Democrat	Income-75-99999K	Suburban	0 times	Yes	Never	Does not apply to me	Not at all	A little	NA	NA	NA	NA	NA	NA	It would make me feel more anxious	Too much hassle to install	NA	No	Education-SomeC_Associates	Very good	Covered by health insurance or health plan	Yes	No
No	No	1	48	Gender-Female	Race-White	Hispanic-No	Democrat	Income-20-49999K	Suburban	0 times	Yes	Seldom	Not very worried	A little	Moderately	NA	NA	NA	NA	NA	NA	It would make me feel more anxious	NA	NA	No	Education-HSGrad	Fair	Covered by health insurance or health plan	Yes	Yes, I think I have already had the coronavirus
No	Yes	1	18	Gender-Female	Race-Other	Hispanic-Yes	Democrat	Income-50-74999K	Suburban	1-2 times	Yes	Once a week	Does not apply to me	Very	Moderately	To protect family and friends	It might help stop the pandemic/reduce deaths in elderly Americans	A responsibility to my community	NA	NA	NA	NA	Too much hassle to install	NA	No	Education-SomeC_Associates	Very good	Covered by health insurance or health plan	Yes	No
No	No	1	31	Gender-Male	Race-White	Hispanic-No	Independent	Income-20-49999K	Suburban	1-2 times	Yes	Never	Somewhat worried	Not at all	Very	NA	NA	NA	NA	NA	NA	NA	Too much hassle to install	NA	Yes	Education-HSGrad	Very good	Covered by health insurance or health plan	Yes	No
No	No	0	69	Gender-Female	Race-White	Hispanic-No	Democrat	Income-20-49999K	Suburban	0 times	Yes	Never	Not at all worried	Moderately	Moderately	NA	NA	NA	NA	NA	NA	NA	NA	I would not benefit/I wonât be infected	No	Education-Bachelors	Good	Covered by health insurance or health plan	Yes	No
No	No	1	40	Gender-Female	Race-Black	Hispanic-No	Democrat	Income-20-49999K	Rural	0 times	Yes	Never	Not at all worried	Not at all	Not at all	NA	NA	NA	NA	Concerns with government surveillance post-epidemic	NA	NA	NA	NA	No	Education-Bachelors	Good	Covered by health insurance or health plan	No	No
No	No	0	27	Gender-Female	Race-Black	Hispanic-No	Independent	Income-75-99999K	Urban	1-2 times	Yes	Never	Somewhat worried	A little	A little	NA	NA	NA	NA	Concerns with government surveillance post-epidemic	NA	It would make me feel more anxious	NA	NA	Yes	Education-Advanced	Excellent	Not covered by health insurance or health plan	Yes	No
No	No	1	25	Gender-Female	Race-White	Hispanic-No	Democrat	Income-20-49999K	Suburban	1-2 times	Yes	A few times a year	Not very worried	Moderately	Moderately	NA	NA	NA	NA	NA	NA	NA	Too much hassle to install	NA	Yes	Education-Advanced	Very good	Covered by health insurance or health plan	Yes	Yes, I think I have already had the coronavirus
No	No	1	28	Gender-Female	Race-White	Hispanic-No	Independent	Income-20-49999K	Suburban	1-2 times	Yes	Seldom	Somewhat worried	Not at all	Not at all	NA	NA	NA	NA	NA	NA	It would make me feel more anxious	NA	NA	No	Education-Advanced	Very good	Covered by health insurance or health plan	Yes	Donât know
No	No	0	42	Gender-Female	Race-White	Hispanic-No	Republican	Income-50-74999K	Rural	1-2 times	Yes	Seldom	Not at all worried	Not at all	Not at all	NA	NA	NA	NA	NA	NA	NA	NA	I would not benefit/I wonât be infected	Yes	Education-SomeC_Associates	Good	Covered by health insurance or health plan	Yes	No
No	No	0	38	Gender-Female	Race-Black	Hispanic-No	Independent	Income-over-100K	Suburban	0 times	Yes	Once a week	Not at all worried	Not at all	Not at all	NA	NA	NA	NA	Concerns with government surveillance post-epidemic	NA	NA	NA	NA	No	Education-Advanced	Very good	Covered by health insurance or health plan	Not sure	No
No	Yes	1	67	Gender-Female	Race-White	Hispanic-No	Democrat	Income-Under20K	Urban	1-2 times	Yes	Seldom	Not at all worried	A little	A little	NA	NA	NA	It would let me know my risk of infection/help peace of mind/help me stay healthy	NA	NA	NA	NA	I would not benefit/I wonât be infected	No	Education-HSGrad	Good	Covered by health insurance or health plan	Yes	No
No	No	1	61	Gender-Male	Race-White	Hispanic-No	Republican	Income-Under20K	Suburban	0 times	Yes	Never	Not at all worried	A little	A little	NA	NA	NA	NA	NA	NA	It would make me feel more anxious	NA	NA	No	Education-HSGrad	Fair	Covered by health insurance or health plan	No	No
No	No	1	75	Gender-Female	Race-White	Hispanic-No	Republican	Income-75-99999K	Rural	Does not apply to me	Yes	Never	Not at all worried	A little	A little	NA	NA	NA	NA	NA	NA	NA	Too much hassle to install	NA	No	Education-Bachelors	Fair	Covered by health insurance or health plan	Yes	No
No	No	0	55	Gender-Female	Race-White	Hispanic-No	Democrat	Income-20-49999K	Rural	1-2 times	Yes	Never	Does not apply to me	Very	Very	NA	NA	NA	NA	Concerns with government surveillance post-epidemic	NA	It would make me feel more anxious	NA	NA	Yes	Education-LTHS	Good	Not covered by health insurance or health plan	Yes	Donât know
No	Yes	0	52	Gender-Female	Race-White	Hispanic-No	Republican	Income-20-49999K	Rural	0 times	Yes	Once a week	Very worried	Very	Not at all	To protect family and friends	It might help stop the pandemic/reduce deaths in elderly Americans	NA	It would let me know my risk of infection/help peace of mind/help me stay healthy	NA	My phone might get hacked	NA	NA	NA	Yes	Education-SomeC_Associates	Good	Covered by health insurance or health plan	Yes	No
No	No	1	75	Gender-Female	Race-White	Hispanic-No	Republican	Income-75-99999K	Suburban	0 times	Yes	Once a week	Not at all worried	A little	Moderately	NA	NA	NA	NA	Concerns with government surveillance post-epidemic	My phone might get hacked	NA	NA	NA	No	Education-SomeC_Associates	Very good	Covered by health insurance or health plan	Yes	No
No	No	1	70	Gender-Female	Race-White	Hispanic-No	Democrat	Income-20-49999K	Rural	1-2 times	Yes	Seldom	Not at all worried	Not at all	A little	NA	NA	NA	NA	NA	NA	NA	NA	I would not benefit/I wonât be infected	Yes	Education-HSGrad	Fair	Covered by health insurance or health plan	Not sure	No
No	No	0	25	Gender-Female	Race-White	Hispanic-No	Republican	Income-Under20K	Suburban	0 times	Yes	Never	Does not apply to me	Not at all	Not at all	NA	NA	NA	NA	Concerns with government surveillance post-epidemic	NA	NA	NA	I would not benefit/I wonât be infected	No	Education-HSGrad	Good	Not covered by health insurance or health plan	Not sure	No
No	No	0	55	Gender-Male	Race-White	Hispanic-No	Something else	Income-Under20K	Urban	0 times	Yes	A few times a year	Not very worried	Not at all	A little	NA	NA	NA	NA	Concerns with government surveillance post-epidemic	My phone might get hacked	NA	Too much hassle to install	I would not benefit/I wonât be infected	No	Education-HSGrad	Good	Covered by health insurance or health plan	Yes	No
No	Yes	1	43	Gender-Female	Race-White	Hispanic-No	Republican	Income-Under20K	Suburban	1-2 times	Yes	Never	Very worried	Moderately	A little	To protect family and friends	It might help stop the pandemic/reduce deaths in elderly Americans	A responsibility to my community	It would let me know my risk of infection/help peace of mind/help me stay healthy	NA	NA	NA	Too much hassle to install	NA	No	Education-SomeC_Associates	Good	Covered by health insurance or health plan	Yes	No
No	Yes	1	56	Gender-Male	Race-White	Hispanic-No	Republican	Income-20-49999K	Rural	0 times	Yes	A few times a year	Not at all worried	Very	Moderately	To protect family and friends	It might help stop the pandemic/reduce deaths in elderly Americans	A responsibility to my community	It would let me know my risk of infection/help peace of mind/help me stay healthy	NA	NA	NA	NA	I would not benefit/I wonât be infected	Yes	Education-SomeC_Associates	Poor	Covered by health insurance or health plan	Yes	No
No	No	1	19	Gender-Female	Race-Black	Hispanic-No	Democrat	Income-Under20K	Suburban	0 times	Yes	Seldom	Somewhat worried	A little	Very	NA	NA	NA	NA	NA	My phone might get hacked	It would make me feel more anxious	NA	NA	No	Education-LTHS	Very good	Covered by health insurance or health plan	Yes	No
No	No	1	54	Gender-Female	Race-White	Hispanic-No	Republican	Income-over-100K	Suburban	1-2 times	Yes	Once a week	Not at all worried	Moderately	A little	NA	NA	NA	NA	Concerns with government surveillance post-epidemic	NA	NA	NA	NA	No	Education-Bachelors	Good	Covered by health insurance or health plan	Yes	No
Yes	Yes	1	41	Gender-Male	Race-Other	Hispanic-Yes	Republican	Income-20-49999K	Suburban	5-10 times	Yes	More than once a week	Does not apply to me	Not at all	Not at all	To protect family and friends	It might help stop the pandemic/reduce deaths in elderly Americans	A responsibility to my community	NA	NA	NA	NA	NA	NA	Yes	Education-HSGrad	Excellent	Covered by health insurance or health plan	Yes	No
Yes	Yes	1	68	Gender-Male	Race-Black	Hispanic-No	Democrat	Income-Under20K	Rural	0 times	Yes	A few times a year	Not at all worried	Not at all	Not at all	NA	NA	A responsibility to my community	NA	NA	NA	NA	NA	NA	No	Education-SomeC_Associates	Very good	Covered by health insurance or health plan	Yes	No
No	No	1	23	Gender-Female	Race-White	Hispanic-No	Republican	Income-50-74999K	Rural	5-10 times	No, I prefer not to or did not prefer to	Once a week	Not at all worried	Not at all	Not at all	NA	NA	NA	NA	Concerns with government surveillance post-epidemic	NA	NA	NA	I would not benefit/I wonât be infected	Yes	Education-SomeC_Associates	Very good	Covered by health insurance or health plan	Yes	Yes, I think I have already had the coronavirus
Yes	Yes	1	32	Gender-Female	Race-White	Hispanic-No	Republican	Income-50-74999K	Suburban	5-10 times	Donât know	Never	Does not apply to me	Moderately	Very	NA	NA	A responsibility to my community	NA	NA	NA	NA	NA	NA	No	Education-SomeC_Associates	Good	Not covered by health insurance or health plan	No	No
Yes	No	1	27	Gender-Female	Race-White	Hispanic-Yes	Republican	Income-over-100K	Urban	More than 10 times	Yes	More than once a week	Not very worried	Very	Very	To protect family and friends	It might help stop the pandemic/reduce deaths in elderly Americans	A responsibility to my community	It would let me know my risk of infection/help peace of mind/help me stay healthy	Concerns with government surveillance post-epidemic	My phone might get hacked	It would make me feel more anxious	Too much hassle to install	I would not benefit/I wonât be infected	Yes	Education-Advanced	Excellent	Not covered by health insurance or health plan	No	Yes, I think I have already had the coronavirus
Yes	No	0	59	Gender-Male	Race-White	Hispanic-No	Independent	Income-over-100K	Urban	0 times	Yes	Never	Not at all worried	A little	A little	NA	It might help stop the pandemic/reduce deaths in elderly Americans	NA	NA	NA	My phone might get hacked	NA	NA	NA	No	Education-Advanced	Good	Covered by health insurance or health plan	Yes	No
No	No	1	71	Gender-Male	Race-White	Hispanic-No	Independent	Income-20-49999K	Suburban	0 times	Yes	Seldom	Not very worried	Moderately	A little	NA	NA	NA	NA	NA	NA	It would make me feel more anxious	NA	NA	No	Education-HSGrad	Good	Covered by health insurance or health plan	Yes	No
No	No	1	24	Gender-Female	Race-Other	Hispanic-No	Democrat	Income-50-74999K	Urban	0 times	Yes	Never	Not very worried	A little	Not at all	NA	NA	NA	NA	Concerns with government surveillance post-epidemic	NA	It would make me feel more anxious	NA	I would not benefit/I wonât be infected	Yes	Education-SomeC_Associates	Very good	Covered by health insurance or health plan	Not sure	Yes, I think I have already had the coronavirus
No	No	1	40	Gender-Male	Race-Black	Hispanic-No	Republican	Income-50-74999K	Urban	0 times	Yes	A few times a year	Not at all worried	Moderately	A little	NA	NA	NA	NA	Concerns with government surveillance post-epidemic	NA	It would make me feel more anxious	Too much hassle to install	NA	No	Education-SomeC_Associates	Fair	Covered by health insurance or health plan	Yes	Yes, I think I have already had the coronavirus
No	No	0	35	Gender-Male	Race-White	Hispanic-No	Independent	Income-Under20K	Urban	Does not apply to me	Does not apply to me	Never	Does not apply to me	Not at all	Not at all	NA	NA	NA	NA	Concerns with government surveillance post-epidemic	My phone might get hacked	NA	NA	I would not benefit/I wonât be infected	Yes	Education-HSGrad	Good	Not covered by health insurance or health plan	No	No
No	Yes	1	24	Gender-Female	Race-Other	Hispanic-No	Independent	Income-Under20K	Suburban	1-2 times	No, I prefer not to or did not prefer to	Never	Somewhat worried	Moderately	Moderately	NA	It might help stop the pandemic/reduce deaths in elderly Americans	NA	NA	NA	NA	It would make me feel more anxious	NA	NA	No	Education-LTHS	Very good	Not covered by health insurance or health plan	No	No
Yes	Yes	1	18	Gender-Female	Race-Black	Hispanic-No	Independent	Income-20-49999K	Urban	3-4 times	No, I prefer not to or did not prefer to	Once or twice a month	Somewhat worried	A little	A little	NA	NA	NA	It would let me know my risk of infection/help peace of mind/help me stay healthy	NA	NA	NA	NA	NA	Yes	Education-SomeC_Associates	Good	Not covered by health insurance or health plan	No	Yes, I think I currently have the coronavirus
Yes	No	1	25	Gender-Female	Race-White	Hispanic-No	Republican	Income-20-49999K	Suburban	5-10 times	Yes	Never	Very worried	Moderately	A little	To protect family and friends	NA	NA	It would let me know my risk of infection/help peace of mind/help me stay healthy	NA	NA	It would make me feel more anxious	NA	NA	Yes	Education-HSGrad	Good	Covered by health insurance or health plan	Yes	Yes, I think I currently have the coronavirus
No	No	1	23	Gender-Female	Race-Other	Hispanic-No	Something else	Income-20-49999K	Urban	0 times	Donât know	Never	Very worried	Not at all	Not at all	NA	NA	NA	NA	NA	NA	NA	NA	I would not benefit/I wonât be infected	No	Education-SomeC_Associates	Excellent	Covered by health insurance or health plan	No	No
No	No	0	49	Gender-Female	Race-White	Hispanic-No	Republican	Income-Under20K	Rural	1-2 times	Yes	Seldom	Does not apply to me	Moderately	Not at all	NA	NA	NA	NA	NA	My phone might get hacked	NA	NA	NA	No	Education-SomeC_Associates	Good	Covered by health insurance or health plan	Yes	No
Yes	Yes	1	66	Gender-Female	Race-White	Hispanic-No	Republican	Income-over-100K	Suburban	5-10 times	Yes	Once a week	Not at all worried	Not at all	Not at all	To protect family and friends	It might help stop the pandemic/reduce deaths in elderly Americans	A responsibility to my community	It would let me know my risk of infection/help peace of mind/help me stay healthy	NA	NA	NA	NA	NA	No	Education-Advanced	Excellent	Covered by health insurance or health plan	Not sure	No
Yes	Yes	1	56	Gender-Female	Race-White	Hispanic-No	Democrat	Income-20-49999K	Urban	0 times	Yes	Never	Does not apply to me	Very	A little	To protect family and friends	It might help stop the pandemic/reduce deaths in elderly Americans	A responsibility to my community	It would let me know my risk of infection/help peace of mind/help me stay healthy	NA	NA	NA	NA	NA	No	Education-SomeC_Associates	Fair	Covered by health insurance or health plan	Yes	No
Yes	Yes	1	63	Gender-Female	Race-White	Hispanic-No	Independent	Income-20-49999K	Rural	0 times	Yes	Never	Does not apply to me	Very	Very	To protect family and friends	It might help stop the pandemic/reduce deaths in elderly Americans	A responsibility to my community	It would let me know my risk of infection/help peace of mind/help me stay healthy	NA	NA	NA	NA	NA	No	Education-SomeC_Associates	Very good	Covered by health insurance or health plan	Yes	No
No	No	0	41	Gender-Female	Race-White	Hispanic-No	Independent	Income-20-49999K	Rural	0 times	Yes	Never	Not at all worried	Very	Not at all	NA	NA	NA	NA	Concerns with government surveillance post-epidemic	NA	It would make me feel more anxious	NA	NA	No	Education-HSGrad	Fair	Covered by health insurance or health plan	Yes	No
No	Yes	1	70	Gender-Female	Race-White	Hispanic-No	Republican	Income-20-49999K	Rural	5-10 times	Yes	More than once a week	Not at all worried	Not at all	Not at all	To protect family and friends	NA	NA	NA	NA	NA	NA	NA	I would not benefit/I wonât be infected	No	Education-Bachelors	Very good	Covered by health insurance or health plan	Yes	No
Yes	Yes	1	20	Gender-Male	Race-Black	Hispanic-No	Democrat	Income-20-49999K	Urban	3-4 times	No, I prefer not to or did not prefer to	Once or twice a month	Somewhat worried	A little	Moderately	NA	It might help stop the pandemic/reduce deaths in elderly Americans	NA	It would let me know my risk of infection/help peace of mind/help me stay healthy	NA	NA	NA	NA	NA	No	Education-SomeC_Associates	Very good	Covered by health insurance or health plan	Yes	No
No	No	0	52	Gender-Female	Race-Black	Hispanic-No	Something else	Income-Under20K	Urban	1-2 times	Yes	Seldom	Not at all worried	Not at all	Not at all	NA	NA	NA	NA	Concerns with government surveillance post-epidemic	NA	NA	NA	NA	No	Education-SomeC_Associates	Fair	Covered by health insurance or health plan	Not sure	No
No	No	1	32	Gender-Male	Race-White	Hispanic-No	Something else	Income-75-99999K	Suburban	0 times	Yes	Never	Not very worried	Not at all	Not at all	NA	NA	NA	NA	NA	My phone might get hacked	NA	NA	NA	No	Education-HSGrad	Fair	Covered by health insurance or health plan	Yes	No
No	Yes	1	34	Gender-Female	Race-Other	Hispanic-No	Independent	Income-20-49999K	Suburban	1-2 times	Yes	A few times a year	Not very worried	A little	Moderately	To protect family and friends	NA	NA	It would let me know my risk of infection/help peace of mind/help me stay healthy	NA	NA	NA	Too much hassle to install	NA	No	Education-SomeC_Associates	Good	Covered by health insurance or health plan	Yes	No
Yes	Yes	1	19	Gender-Female	Race-White	Hispanic-Yes	Independent	Income-Under20K	Rural	3-4 times	No, Iâm not able or was not able to	Once or twice a month	Not very worried	A little	Moderately	NA	NA	NA	It would let me know my risk of infection/help peace of mind/help me stay healthy	NA	NA	NA	NA	NA	Yes	Education-HSGrad	Fair	Covered by health insurance or health plan	No	No
No	No	0	69	Gender-Male	Race-White	Hispanic-No	Republican	Income-20-49999K	Urban	1-2 times	No, I prefer not to or did not prefer to	A few times a year	Not at all worried	Not at all	A little	NA	NA	NA	NA	Concerns with government surveillance post-epidemic	NA	NA	NA	NA	No	Education-SomeC_Associates	Poor	Covered by health insurance or health plan	Not sure	Donât know
No	No	1	30	Gender-Female	Race-White	Hispanic-Yes	Democrat	Income-Under20K	Urban	3-4 times	Yes	Never	Somewhat worried	Not at all	Not at all	NA	NA	NA	NA	NA	NA	NA	NA	I would not benefit/I wonât be infected	No	Education-HSGrad	Very good	Covered by health insurance or health plan	No	No
No	Yes	1	56	Gender-Female	Race-White	Hispanic-Yes	Independent	Income-50-74999K	Urban	0 times	Yes	Seldom	Very worried	A little	Not at all	To protect family and friends	It might help stop the pandemic/reduce deaths in elderly Americans	A responsibility to my community	It would let me know my risk of infection/help peace of mind/help me stay healthy	Concerns with government surveillance post-epidemic	NA	NA	NA	NA	Yes	Education-Bachelors	Good	Covered by health insurance or health plan	Yes	Donât know
Yes	Yes	1	36	Gender-Male	Race-White	Hispanic-No	Democrat	Income-50-74999K	Urban	1-2 times	Yes	A few times a year	Very worried	A little	Moderately	To protect family and friends	It might help stop the pandemic/reduce deaths in elderly Americans	A responsibility to my community	NA	NA	NA	NA	NA	NA	No	Education-Bachelors	Excellent	Covered by health insurance or health plan	No	No
No	Yes	1	24	Gender-Female	Race-Black	Hispanic-Yes	Democrat	Income-over-100K	Suburban	1-2 times	Yes	More than once a week	Not very worried	A little	A little	NA	NA	A responsibility to my community	It would let me know my risk of infection/help peace of mind/help me stay healthy	Concerns with government surveillance post-epidemic	NA	NA	Too much hassle to install	NA	No	Education-SomeC_Associates	Very good	Covered by health insurance or health plan	Yes	No
Yes	No	1	47	Gender-Female	Race-White	Hispanic-No	Democrat	Income-over-100K	Urban	3-4 times	Yes	Once a week	Very worried	Moderately	Moderately	NA	NA	A responsibility to my community	NA	NA	My phone might get hacked	NA	NA	NA	No	Education-Advanced	Good	Covered by health insurance or health plan	Yes	Yes, I think I have already had the coronavirus
No	No	1	74	Gender-Female	Race-White	Hispanic-No	Republican	Income-20-49999K	Suburban	0 times	Yes	Once a week	Not very worried	A little	A little	NA	NA	NA	NA	NA	NA	NA	NA	I would not benefit/I wonât be infected	No	Education-HSGrad	Good	Covered by health insurance or health plan	Yes	No
No	No	1	65	Gender-Female	Race-White	Hispanic-No	Republican	Income-75-99999K	Suburban	0 times	Yes	Never	Not at all worried	A little	Not at all	NA	NA	NA	NA	NA	My phone might get hacked	NA	NA	NA	No	Education-Bachelors	Good	Covered by health insurance or health plan	Yes	No
No	No	1	65	Gender-Female	Race-White	Hispanic-No	Democrat	Income-50-74999K	Suburban	0 times	Yes	Never	Does not apply to me	Not at all	Not at all	NA	NA	NA	NA	Concerns with government surveillance post-epidemic	NA	NA	NA	NA	No	Education-HSGrad	Good	Covered by health insurance or health plan	Not sure	No
No	Yes	1	69	Gender-Male	Race-Black	Hispanic-No	Democrat	Income-20-49999K	Urban	0 times	Yes	Never	Not at all worried	Very	Very	NA	It might help stop the pandemic/reduce deaths in elderly Americans	NA	It would let me know my risk of infection/help peace of mind/help me stay healthy	Concerns with government surveillance post-epidemic	My phone might get hacked	It would make me feel more anxious	NA	NA	Yes	Education-Bachelors	Good	Covered by health insurance or health plan	Yes	No
No	No	1	25	Gender-Male	Race-White	Hispanic-No	Independent	Income-over-100K	Suburban	0 times	Yes	Seldom	Not very worried	A little	Not at all	NA	NA	NA	NA	NA	My phone might get hacked	It would make me feel more anxious	Too much hassle to install	NA	No	Education-SomeC_Associates	Very good	Covered by health insurance or health plan	No	No
No	No	1	30	Gender-Female	Race-White	Hispanic-No	Democrat	Income-Under20K	Suburban	0 times	Yes	Once a week	Not at all worried	Not at all	A little	NA	NA	NA	NA	NA	NA	It would make me feel more anxious	Too much hassle to install	NA	No	Education-HSGrad	Good	Covered by health insurance or health plan	No	No
Yes	No	1	37	Gender-Female	Race-White	Hispanic-No	Democrat	Income-20-49999K	Urban	0 times	Yes	Seldom	Not very worried	A little	Moderately	To protect family and friends	It might help stop the pandemic/reduce deaths in elderly Americans	A responsibility to my community	It would let me know my risk of infection/help peace of mind/help me stay healthy	NA	NA	NA	Too much hassle to install	NA	No	Education-Bachelors	Very good	Covered by health insurance or health plan	Yes	No
No	Yes	1	45	Gender-Male	Race-Other	Hispanic-No	Independent	Income-50-74999K	Urban	0 times	Yes	Seldom	Does not apply to me	Not at all	Not at all	NA	NA	NA	It would let me know my risk of infection/help peace of mind/help me stay healthy	NA	NA	NA	Too much hassle to install	NA	Yes	Education-Bachelors	Good	Covered by health insurance or health plan	Not sure	No
No	Yes	1	67	Gender-Female	Race-Black	Hispanic-No	Democrat	Income-20-49999K	Urban	0 times	Yes	More than once a week	Somewhat worried	Moderately	Not at all	To protect family and friends	It might help stop the pandemic/reduce deaths in elderly Americans	NA	It would let me know my risk of infection/help peace of mind/help me stay healthy	Concerns with government surveillance post-epidemic	NA	NA	NA	NA	Yes	Education-HSGrad	Excellent	Covered by health insurance or health plan	Yes	No
No	Yes	1	54	Gender-Female	Race-White	Hispanic-Yes	Independent	Income-20-49999K	Suburban	0 times	Yes	Never	Not at all worried	A little	Not at all	To protect family and friends	It might help stop the pandemic/reduce deaths in elderly Americans	A responsibility to my community	It would let me know my risk of infection/help peace of mind/help me stay healthy	NA	My phone might get hacked	NA	NA	NA	No	Education-HSGrad	Very good	Covered by health insurance or health plan	Yes	No
Yes	Yes	0	87	Gender-Male	Race-Other	Hispanic-Yes	Republican	Income-Under20K	Rural	More than 10 times	Does not apply to me	Once a week	Not at all worried	Not at all	Not at all	NA	NA	A responsibility to my community	NA	NA	NA	NA	NA	NA	Yes	Education-LTHS	Poor	Not covered by health insurance or health plan	Yes	No
No	Yes	1	42	Gender-Male	Race-White	Hispanic-No	Democrat	Income-50-74999K	Suburban	1-2 times	Yes	Once or twice a month	Not very worried	Not at all	Not at all	NA	NA	A responsibility to my community	NA	Concerns with government surveillance post-epidemic	NA	NA	NA	NA	No	Education-SomeC_Associates	Excellent	Covered by health insurance or health plan	Yes	No
No	Yes	1	21	Gender-Male	Race-White	Hispanic-No	Independent	Income-20-49999K	Urban	0 times	Yes	Never	Somewhat worried	Not at all	A little	To protect family and friends	NA	NA	It would let me know my risk of infection/help peace of mind/help me stay healthy	Concerns with government surveillance post-epidemic	NA	NA	NA	NA	No	Education-SomeC_Associates	Good	Covered by health insurance or health plan	Yes	Donât know
No	Yes	1	25	Gender-Male	Race-White	Hispanic-Yes	Republican	Income-over-100K	Rural	0 times	Yes	Once or twice a month	Somewhat worried	A little	A little	NA	NA	A responsibility to my community	NA	Concerns with government surveillance post-epidemic	NA	NA	NA	NA	No	Education-SomeC_Associates	Fair	Covered by health insurance or health plan	Yes	Yes, I think I have already had the coronavirus
No	No	1	29	Gender-Female	Race-White	Hispanic-No	Democrat	Income-Under20K	Suburban	0 times	Yes	Never	Does not apply to me	Moderately	A little	NA	NA	NA	NA	Concerns with government surveillance post-epidemic	NA	It would make me feel more anxious	NA	NA	Yes	Education-SomeC_Associates	Good	Covered by health insurance or health plan	Not sure	No
No	Yes	1	63	Gender-Female	Race-White	Hispanic-No	Democrat	Income-20-49999K	Urban	0 times	Yes	Never	Does not apply to me	Not at all	Not at all	NA	NA	NA	It would let me know my risk of infection/help peace of mind/help me stay healthy	NA	NA	NA	Too much hassle to install	NA	No	Education-SomeC_Associates	Fair	Covered by health insurance or health plan	Yes	No
No	No	1	40	Gender-Female	Race-White	Hispanic-No	Democrat	Income-20-49999K	Suburban	0 times	Yes	Never	Not at all worried	Moderately	A little	NA	NA	NA	NA	NA	NA	It would make me feel more anxious	NA	NA	Yes	Education-Bachelors	Very good	Covered by health insurance or health plan	Yes	Yes, I think I currently have the coronavirus
No	No	0	31	Gender-Female	Race-White	Hispanic-No	Independent	Income-Under20K	Rural	Does not apply to me	No, I prefer not to or did not prefer to	Seldom	Somewhat worried	Moderately	Moderately	NA	NA	NA	NA	NA	NA	NA	Too much hassle to install	I would not benefit/I wonât be infected	No	Education-LTHS	Fair	Not covered by health insurance or health plan	Not sure	No
No	No	1	29	Gender-Female	Race-Black	Hispanic-Yes	Independent	Income-over-100K	Urban	3-4 times	Yes	Never	Not at all worried	Not at all	Not at all	NA	NA	NA	NA	NA	My phone might get hacked	NA	NA	I would not benefit/I wonât be infected	No	Education-SomeC_Associates	Excellent	Covered by health insurance or health plan	Yes	No
Yes	No	1	25	Gender-Female	Race-White	Hispanic-No	Something else	Income-Under20K	Urban	0 times	Yes	Seldom	Very worried	Very	Very	To protect family and friends	NA	NA	NA	Concerns with government surveillance post-epidemic	My phone might get hacked	NA	NA	NA	Yes	Education-HSGrad	Good	Covered by health insurance or health plan	Yes	Donât know
No	No	1	47	Gender-Male	Race-White	Hispanic-No	Republican	Income-Under20K	Suburban	1-2 times	Yes	Seldom	Does not apply to me	A little	Very	NA	NA	NA	NA	NA	NA	It would make me feel more anxious	NA	NA	No	Education-SomeC_Associates	Very good	Covered by health insurance or health plan	Not sure	No
No	Yes	1	22	Gender-Male	Race-Other	Hispanic-No	Democrat	Income-Under20K	Urban	More than 10 times	Does not apply to me	Never	Very worried	Moderately	Moderately	NA	NA	NA	It would let me know my risk of infection/help peace of mind/help me stay healthy	NA	My phone might get hacked	NA	NA	NA	Yes	Education-LTHS	Good	Covered by health insurance or health plan	Yes	No
No	No	1	60	Gender-Female	Race-White	Hispanic-No	Republican	Income-over-100K	Suburban	1-2 times	Yes	A few times a year	Not at all worried	Not at all	Not at all	NA	NA	NA	NA	Concerns with government surveillance post-epidemic	NA	NA	NA	NA	No	Education-SomeC_Associates	Excellent	Covered by health insurance or health plan	Yes	Yes, I think I have already had the coronavirus
No	No	1	75	Gender-Male	Race-White	Hispanic-No	Republican	Income-75-99999K	Suburban	1-2 times	Yes	Seldom	Not at all worried	Not at all	A little	NA	NA	NA	NA	Concerns with government surveillance post-epidemic	NA	It would make me feel more anxious	Too much hassle to install	NA	No	Education-Advanced	Very good	Covered by health insurance or health plan	Yes	Donât know
No	No	1	20	Gender-Female	Race-Other	Hispanic-No	Independent	Income-50-74999K	Urban	0 times	Yes	Never	Not at all worried	Moderately	A little	NA	NA	NA	NA	Concerns with government surveillance post-epidemic	NA	NA	NA	NA	No	Education-LTHS	Fair	Covered by health insurance or health plan	Yes	No
No	No	1	69	Gender-Female	Race-White	Hispanic-No	Republican	Income-20-49999K	Rural	0 times	Yes	Never	Not at all worried	Not at all	Not at all	NA	NA	NA	NA	Concerns with government surveillance post-epidemic	My phone might get hacked	NA	Too much hassle to install	NA	No	Education-SomeC_Associates	Good	Covered by health insurance or health plan	No	No
No	Yes	1	59	Gender-Female	Race-White	Hispanic-No	Republican	Income-over-100K	Suburban	1-2 times	Yes	Seldom	Not at all worried	A little	A little	To protect family and friends	It might help stop the pandemic/reduce deaths in elderly Americans	A responsibility to my community	It would let me know my risk of infection/help peace of mind/help me stay healthy	Concerns with government surveillance post-epidemic	NA	NA	NA	NA	No	Education-SomeC_Associates	Good	Covered by health insurance or health plan	No	No
Yes	No	1	27	Gender-Female	Race-White	Hispanic-No	Democrat	Income-20-49999K	Urban	0 times	Yes	A few times a year	Very worried	Moderately	A little	To protect family and friends	NA	NA	NA	NA	My phone might get hacked	NA	NA	NA	No	Education-HSGrad	Good	Covered by health insurance or health plan	Yes	No
No	No	1	24	Gender-Male	Race-White	Hispanic-No	Democrat	Income-50-74999K	Urban	More than 10 times	Yes	Once a week	Somewhat worried	A little	Not at all	NA	NA	NA	NA	NA	NA	It would make me feel more anxious	Too much hassle to install	NA	No	Education-Bachelors	Excellent	Covered by health insurance or health plan	Not sure	No
No	Yes	1	26	Gender-Female	Race-White	Hispanic-No	Republican	Income-over-100K	Suburban	0 times	Yes	Once a week	Not at all worried	A little	A little	To protect family and friends	NA	A responsibility to my community	NA	Concerns with government surveillance post-epidemic	My phone might get hacked	NA	NA	NA	No	Education-LTHS	Very good	Covered by health insurance or health plan	Not sure	No
No	No	1	82	Gender-Female	Race-White	Hispanic-No	Independent	Income-50-74999K	Urban	0 times	Yes	Once a week	Not at all worried	A little	Not at all	NA	NA	NA	NA	NA	NA	NA	Too much hassle to install	I would not benefit/I wonât be infected	No	Education-HSGrad	Fair	Covered by health insurance or health plan	Yes	No
No	No	1	67	Gender-Female	Race-White	Hispanic-No	Democrat	Income-over-100K	Suburban	1-2 times	Yes	A few times a year	Not at all worried	A little	A little	NA	NA	NA	NA	NA	NA	NA	Too much hassle to install	NA	No	Education-Advanced	Very good	Covered by health insurance or health plan	Yes	No
No	Yes	0	51	Gender-Female	Race-White	Hispanic-No	Independent	Income-50-74999K	Rural	1-2 times	Yes	Seldom	Not very worried	Not at all	A little	To protect family and friends	It might help stop the pandemic/reduce deaths in elderly Americans	A responsibility to my community	It would let me know my risk of infection/help peace of mind/help me stay healthy	Concerns with government surveillance post-epidemic	NA	NA	Too much hassle to install	NA	Yes	Education-Bachelors	Excellent	Not covered by health insurance or health plan	Yes	No
No	No	1	60	Gender-Female	Race-White	Hispanic-No	Democrat	Income-20-49999K	Rural	0 times	Yes	A few times a year	Not at all worried	Moderately	A little	NA	NA	NA	NA	Concerns with government surveillance post-epidemic	NA	NA	NA	NA	No	Education-HSGrad	Poor	Covered by health insurance or health plan	Not sure	No
No	No	1	54	Gender-Female	Race-White	Hispanic-Yes	Independent	Income-50-74999K	Suburban	5-10 times	Yes	Once a week	Somewhat worried	Moderately	A little	NA	NA	NA	NA	NA	My phone might get hacked	NA	Too much hassle to install	NA	Yes	Education-Advanced	Fair	Covered by health insurance or health plan	Yes	Yes, I think I have already had the coronavirus
Yes	Yes	1	19	Gender-Female	Race-White	Hispanic-No	Something else	Income-Under20K	Urban	0 times	Yes	Never	Very worried	Very	Very	To protect family and friends	It might help stop the pandemic/reduce deaths in elderly Americans	A responsibility to my community	It would let me know my risk of infection/help peace of mind/help me stay healthy	NA	NA	NA	NA	NA	No	Education-SomeC_Associates	Poor	Covered by health insurance or health plan	Yes	Donât know
Yes	Yes	1	19	Gender-Female	Race-White	Hispanic-Yes	Independent	Income-Under20K	Suburban	More than 10 times	Yes	Seldom	Somewhat worried	Moderately	Moderately	To protect family and friends	NA	NA	NA	NA	NA	NA	NA	NA	No	Education-Bachelors	Excellent	Covered by health insurance or health plan	Not sure	No
Yes	Yes	1	20	Gender-Male	Race-White	Hispanic-Yes	Republican	Income-50-74999K	Urban	5-10 times	No, Iâm not able or was not able to	Once or twice a month	Very worried	Moderately	A little	NA	It might help stop the pandemic/reduce deaths in elderly Americans	NA	NA	NA	NA	NA	NA	NA	Yes	Education-SomeC_Associates	Very good	Not covered by health insurance or health plan	Yes	Yes, I think I currently have the coronavirus
No	Yes	1	67	Gender-Female	Race-White	Hispanic-No	Republican	Income-20-49999K	Rural	1-2 times	Yes	Seldom	Not at all worried	Moderately	A little	To protect family and friends	NA	NA	NA	NA	My phone might get hacked	NA	NA	NA	No	Education-LTHS	Good	Covered by health insurance or health plan	Yes	No
No	No	1	64	Gender-Female	Race-White	Hispanic-No	Republican	Income-20-49999K	Suburban	0 times	Yes	Never	Not at all worried	Not at all	Not at all	NA	NA	NA	NA	Concerns with government surveillance post-epidemic	NA	NA	NA	NA	Yes	Education-LTHS	Excellent	Covered by health insurance or health plan	Not sure	No
No	Yes	1	53	Gender-Female	Race-Other	Hispanic-Yes	Independent	Income-Under20K	Rural	0 times	Yes	Seldom	Not at all worried	Not at all	A little	To protect family and friends	NA	NA	NA	NA	NA	NA	NA	I would not benefit/I wonât be infected	No	Education-HSGrad	Very good	Covered by health insurance or health plan	Yes	No
No	Yes	1	30	Gender-Female	Race-White	Hispanic-No	Democrat	Income-50-74999K	Urban	1-2 times	Yes	Never	Not at all worried	A little	Not at all	To protect family and friends	NA	NA	NA	Concerns with government surveillance post-epidemic	NA	NA	NA	NA	Yes	Education-Bachelors	Very good	Covered by health insurance or health plan	Yes	Yes, I think I have already had the coronavirus
No	Yes	1	20	Gender-Male	Race-Other	Hispanic-Yes	Independent	Income-75-99999K	Suburban	1-2 times	Yes	Never	Not very worried	Not at all	A little	To protect family and friends	It might help stop the pandemic/reduce deaths in elderly Americans	NA	It would let me know my risk of infection/help peace of mind/help me stay healthy	NA	My phone might get hacked	NA	NA	NA	No	Education-Advanced	Excellent	Covered by health insurance or health plan	Yes	No
Yes	Yes	0	38	Gender-Female	Race-Black	Hispanic-No	Democrat	Income-over-100K	Suburban	5-10 times	Yes	Once a week	Not at all worried	Moderately	Moderately	NA	It might help stop the pandemic/reduce deaths in elderly Americans	NA	It would let me know my risk of infection/help peace of mind/help me stay healthy	NA	NA	NA	NA	NA	Yes	Education-Advanced	Excellent	Not covered by health insurance or health plan	Yes	Yes, I think I have already had the coronavirus
No	No	1	38	Gender-Male	Race-White	Hispanic-No	Republican	Income-20-49999K	Suburban	3-4 times	Donât know	Once a week	Somewhat worried	Moderately	Moderately	NA	NA	NA	NA	Concerns with government surveillance post-epidemic	My phone might get hacked	NA	NA	I would not benefit/I wonât be infected	Yes	Education-Bachelors	Good	Covered by health insurance or health plan	No	No
No	Yes	1	40	Gender-Male	Race-White	Hispanic-No	Independent	Income-over-100K	Urban	0 times	Yes	Once a week	Not very worried	A little	Not at all	To protect family and friends	It might help stop the pandemic/reduce deaths in elderly Americans	A responsibility to my community	It would let me know my risk of infection/help peace of mind/help me stay healthy	Concerns with government surveillance post-epidemic	NA	NA	NA	NA	No	Education-Advanced	Very good	Covered by health insurance or health plan	Yes	No
Yes	No	1	42	Gender-Female	Race-White	Hispanic-No	Democrat	Income-75-99999K	Suburban	1-2 times	Yes	Never	Not at all worried	Not at all	Not at all	NA	NA	NA	It would let me know my risk of infection/help peace of mind/help me stay healthy	Concerns with government surveillance post-epidemic	NA	It would make me feel more anxious	NA	NA	No	Education-SomeC_Associates	Good	Covered by health insurance or health plan	Not sure	No
No	No	1	66	Gender-Female	Race-Other	Hispanic-No	Democrat	Income-Under20K	Suburban	0 times	Yes	Seldom	Does not apply to me	A little	Not at all	NA	NA	NA	NA	NA	NA	It would make me feel more anxious	NA	NA	No	Education-SomeC_Associates	Fair	Covered by health insurance or health plan	Yes	Donât know
No	No	0	20	Gender-Female	Race-Other	Hispanic-Yes	Independent	Income-Under20K	Suburban	1-2 times	No, I prefer not to or did not prefer to	Never	Very worried	Very	Very	NA	NA	NA	NA	NA	NA	It would make me feel more anxious	NA	NA	Yes	Education-HSGrad	Very good	Covered by health insurance or health plan	No	Donât know
Yes	Yes	1	31	Gender-Male	Race-White	Hispanic-No	Independent	Income-20-49999K	Rural	0 times	Yes	Never	Not very worried	A little	Moderately	NA	NA	A responsibility to my community	NA	NA	NA	NA	NA	NA	No	Education-SomeC_Associates	Good	Covered by health insurance or health plan	Yes	No
No	Yes	1	25	Gender-Female	Race-White	Hispanic-No	Democrat	Income-20-49999K	Suburban	0 times	Yes	Never	Does not apply to me	Very	Very	NA	It might help stop the pandemic/reduce deaths in elderly Americans	A responsibility to my community	It would let me know my risk of infection/help peace of mind/help me stay healthy	NA	NA	It would make me feel more anxious	Too much hassle to install	NA	No	Education-SomeC_Associates	Poor	Covered by health insurance or health plan	Yes	Donât know
Yes	Yes	1	28	Gender-Male	Race-Black	Hispanic-No	Democrat	Income-Under20K	Urban	5-10 times	Yes	More than once a week	Somewhat worried	Not at all	Not at all	NA	NA	NA	It would let me know my risk of infection/help peace of mind/help me stay healthy	NA	NA	NA	NA	NA	No	Education-Advanced	Excellent	Covered by health insurance or health plan	No	Yes, I think I have already had the coronavirus
Yes	Yes	1	67	Gender-Female	Race-White	Hispanic-No	Republican	Income-75-99999K	Suburban	1-2 times	Yes	Once a week	Not at all worried	Moderately	Moderately	To protect family and friends	NA	NA	NA	NA	NA	NA	NA	NA	No	Education-Bachelors	Very good	Covered by health insurance or health plan	Yes	No
Yes	No	1	32	Gender-Female	Race-White	Hispanic-No	Republican	Income-over-100K	Suburban	3-4 times	Yes	Never	Somewhat worried	A little	Not at all	NA	It might help stop the pandemic/reduce deaths in elderly Americans	NA	NA	NA	My phone might get hacked	NA	NA	NA	No	Education-Advanced	Excellent	Covered by health insurance or health plan	Yes	Yes, I think I have already had the coronavirus
No	No	1	34	Gender-Female	Race-Other	Hispanic-No	Democrat	Income-Under20K	Suburban	1-2 times	Yes	More than once a week	Does not apply to me	Very	A little	NA	NA	NA	NA	NA	NA	NA	Too much hassle to install	NA	No	Education-Bachelors	Good	Covered by health insurance or health plan	Yes	No
Yes	Yes	1	31	Gender-Female	Race-White	Hispanic-No	Democrat	Income-Under20K	Urban	More than 10 times	Yes	More than once a week	Very worried	Not at all	Not at all	To protect family and friends	It might help stop the pandemic/reduce deaths in elderly Americans	A responsibility to my community	It would let me know my risk of infection/help peace of mind/help me stay healthy	NA	NA	NA	NA	NA	Yes	Education-HSGrad	Excellent	Covered by health insurance or health plan	Yes	No
No	No	1	32	Gender-Female	Race-Other	Hispanic-Yes	Republican	Income-50-74999K	Urban	1-2 times	Yes	A few times a year	Somewhat worried	Not at all	A little	NA	NA	NA	NA	NA	My phone might get hacked	It would make me feel more anxious	Too much hassle to install	I would not benefit/I wonât be infected	Yes	Education-SomeC_Associates	Good	Covered by health insurance or health plan	Yes	Yes, I think I have already had the coronavirus
Yes	Yes	1	35	Gender-Male	Race-White	Hispanic-Yes	Something else	Income-75-99999K	Suburban	1-2 times	Yes	Seldom	Not at all worried	Not at all	Not at all	To protect family and friends	NA	NA	It would let me know my risk of infection/help peace of mind/help me stay healthy	NA	NA	NA	NA	NA	No	Education-SomeC_Associates	Very good	Covered by health insurance or health plan	Yes	Yes, I think I have already had the coronavirus
No	No	1	35	Gender-Female	Race-White	Hispanic-No	Independent	Income-75-99999K	Suburban	0 times	Yes	Never	Not at all worried	A little	A little	NA	NA	NA	NA	NA	NA	It would make me feel more anxious	NA	NA	Yes	Education-Bachelors	Very good	Covered by health insurance or health plan	Yes	No
No	No	1	35	Gender-Female	Race-White	Hispanic-No	Independent	Income-20-49999K	Suburban	0 times	Yes	Seldom	Not very worried	Moderately	Very	NA	NA	NA	NA	NA	NA	It would make me feel more anxious	NA	NA	Yes	Education-Bachelors	Fair	Covered by health insurance or health plan	Yes	No
No	No	1	56	Gender-Male	Race-White	Hispanic-No	Democrat	Income-over-100K	Suburban	1-2 times	Yes	A few times a year	Not at all worried	Moderately	Very	NA	NA	NA	NA	Concerns with government surveillance post-epidemic	NA	It would make me feel more anxious	NA	NA	No	Education-Bachelors	Good	Covered by health insurance or health plan	Yes	No
Yes	Yes	1	35	Gender-Male	Race-White	Hispanic-No	Democrat	Income-over-100K	Urban	0 times	Yes	Seldom	Not at all worried	Not at all	Moderately	To protect family and friends	It might help stop the pandemic/reduce deaths in elderly Americans	A responsibility to my community	It would let me know my risk of infection/help peace of mind/help me stay healthy	NA	NA	NA	NA	NA	No	Education-Advanced	Excellent	Covered by health insurance or health plan	Yes	No
No	No	1	38	Gender-Female	Race-White	Hispanic-No	Democrat	Income-20-49999K	Urban	3-4 times	Yes	Never	Not at all worried	Moderately	Moderately	NA	NA	NA	NA	NA	NA	NA	NA	I would not benefit/I wonât be infected	No	Education-SomeC_Associates	Excellent	Covered by health insurance or health plan	Yes	No
No	No	1	26	Gender-Male	Race-Other	Hispanic-No	Democrat	Income-Under20K	Suburban	0 times	Yes	Never	Somewhat worried	A little	Very	NA	NA	NA	NA	NA	NA	It would make me feel more anxious	NA	NA	No	Education-Bachelors	Very good	Covered by health insurance or health plan	Yes	Donât know
Yes	Yes	1	66	Gender-Female	Race-Other	Hispanic-No	Independent	Income-20-49999K	Suburban	0 times	Yes	Never	Not at all worried	A little	Not at all	To protect family and friends	NA	A responsibility to my community	It would let me know my risk of infection/help peace of mind/help me stay healthy	NA	NA	NA	NA	NA	No	Education-Bachelors	Fair	Covered by health insurance or health plan	Yes	No
No	Yes	1	29	Gender-Female	Race-White	Hispanic-No	Something else	Income-20-49999K	Suburban	3-4 times	Yes	Seldom	Not very worried	Very	Very	To protect family and friends	NA	NA	It would let me know my risk of infection/help peace of mind/help me stay healthy	NA	NA	It would make me feel more anxious	NA	NA	No	Education-SomeC_Associates	Excellent	Covered by health insurance or health plan	Yes	No
No	No	1	26	Gender-Male	Race-White	Hispanic-No	Independent	Income-20-49999K	Urban	0 times	Yes	Seldom	Does not apply to me	Not at all	Not at all	NA	NA	NA	NA	Concerns with government surveillance post-epidemic	NA	NA	NA	NA	Yes	Education-HSGrad	Very good	Covered by health insurance or health plan	Yes	No
No	No	1	34	Gender-Female	Race-White	Hispanic-Yes	Independent	Income-75-99999K	Urban	1-2 times	Yes	Seldom	Not at all worried	Moderately	Very	NA	NA	NA	NA	Concerns with government surveillance post-epidemic	NA	NA	NA	NA	No	Education-Bachelors	Good	Covered by health insurance or health plan	Yes	No
No	No	1	80	Gender-Female	Race-White	Hispanic-No	Independent	Income-50-74999K	Rural	1-2 times	Yes	A few times a year	Not at all worried	A little	A little	NA	NA	NA	NA	Concerns with government surveillance post-epidemic	My phone might get hacked	It would make me feel more anxious	Too much hassle to install	NA	No	Education-SomeC_Associates	Good	Covered by health insurance or health plan	Yes	Donât know
No	No	1	22	Gender-Female	Race-White	Hispanic-No	Republican	Income-over-100K	Suburban	1-2 times	Yes	Once a week	Somewhat worried	A little	Moderately	NA	NA	NA	NA	NA	My phone might get hacked	NA	NA	NA	No	Education-SomeC_Associates	Very good	Covered by health insurance or health plan	No	Yes, I think I currently have the coronavirus
Yes	No	1	31	Gender-Female	Race-White	Hispanic-No	Something else	Income-Under20K	Suburban	0 times	Yes	Never	Very worried	Very	Very	NA	NA	NA	It would let me know my risk of infection/help peace of mind/help me stay healthy	Concerns with government surveillance post-epidemic	NA	NA	Too much hassle to install	NA	No	Education-HSGrad	Excellent	Covered by health insurance or health plan	Not sure	No
No	No	1	21	Gender-Male	Race-White	Hispanic-No	Republican	Income-Under20K	Suburban	3-4 times	Yes	Seldom	Very worried	Moderately	A little	NA	NA	NA	NA	NA	NA	It would make me feel more anxious	NA	NA	Yes	Education-SomeC_Associates	Good	Covered by health insurance or health plan	Yes	Yes, I think I have already had the coronavirus
No	No	1	49	Gender-Female	Race-White	Hispanic-No	Democrat	Income-20-49999K	Urban	0 times	Yes	Never	Somewhat worried	Moderately	Moderately	NA	NA	NA	NA	NA	My phone might get hacked	NA	NA	NA	No	Education-LTHS	Fair	Covered by health insurance or health plan	No	No
Yes	Yes	1	45	Gender-Male	Race-Other	Hispanic-No	Democrat	Income-20-49999K	Suburban	0 times	Yes	A few times a year	Somewhat worried	A little	A little	To protect family and friends	It might help stop the pandemic/reduce deaths in elderly Americans	A responsibility to my community	It would let me know my risk of infection/help peace of mind/help me stay healthy	NA	NA	NA	NA	NA	Yes	Education-Bachelors	Good	Covered by health insurance or health plan	Yes	No
No	No	1	66	Gender-Female	Race-White	Hispanic-No	Independent	Income-75-99999K	Rural	1-2 times	Yes	A few times a year	Does not apply to me	A little	Not at all	NA	NA	NA	NA	Concerns with government surveillance post-epidemic	My phone might get hacked	NA	NA	I would not benefit/I wonât be infected	No	Education-Bachelors	Very good	Covered by health insurance or health plan	Yes	No
Yes	Yes	1	40	Gender-Female	Race-White	Hispanic-No	Republican	Income-Under20K	Urban	3-4 times	Yes	Never	Very worried	Moderately	Very	To protect family and friends	NA	NA	NA	NA	NA	NA	NA	NA	No	Education-SomeC_Associates	Good	Covered by health insurance or health plan	Yes	No
Yes	Yes	0	18	Gender-Female	Race-White	Hispanic-No	Something else	Income-over-100K	Suburban	1-2 times	No, I prefer not to or did not prefer to	A few times a year	Somewhat worried	Moderately	A little	To protect family and friends	It might help stop the pandemic/reduce deaths in elderly Americans	NA	NA	NA	NA	NA	NA	NA	Yes	Education-SomeC_Associates	Fair	Covered by health insurance or health plan	Not sure	No
No	No	1	75	Gender-Female	Race-Black	Hispanic-No	Democrat	Income-50-74999K	Suburban	1-2 times	Yes	Once or twice a month	Does not apply to me	A little	A little	NA	NA	NA	NA	NA	NA	It would make me feel more anxious	NA	NA	No	Education-SomeC_Associates	Good	Covered by health insurance or health plan	Not sure	No
No	No	0	30	Gender-Female	Race-Black	Hispanic-No	Democrat	Income-20-49999K	Suburban	1-2 times	No, Iâm not able or was not able to	Once or twice a month	Very worried	Moderately	A little	NA	NA	NA	NA	NA	NA	It would make me feel more anxious	NA	NA	No	Education-HSGrad	Good	Not covered by health insurance or health plan	Yes	Yes, I think I currently have the coronavirus
No	No	1	32	Gender-Female	Race-White	Hispanic-No	Democrat	Income-over-100K	Urban	0 times	Yes	Seldom	Not at all worried	Moderately	Moderately	NA	NA	NA	NA	NA	NA	It would make me feel more anxious	NA	NA	No	Education-Bachelors	Very good	Covered by health insurance or health plan	Yes	Donât know
No	Yes	1	71	Gender-Female	Race-White	Hispanic-No	Republican	Income-20-49999K	Rural	0 times	Yes	Never	Not very worried	A little	A little	To protect family and friends	It might help stop the pandemic/reduce deaths in elderly Americans	A responsibility to my community	It would let me know my risk of infection/help peace of mind/help me stay healthy	NA	My phone might get hacked	NA	NA	NA	No	Education-SomeC_Associates	Good	Covered by health insurance or health plan	Yes	Yes, I think I have already had the coronavirus
No	No	1	61	Gender-Female	Race-White	Hispanic-No	Democrat	Income-Under20K	Urban	1-2 times	Yes	Never	Somewhat worried	Moderately	A little	NA	NA	NA	NA	Concerns with government surveillance post-epidemic	My phone might get hacked	NA	Too much hassle to install	NA	No	Education-SomeC_Associates	Fair	Covered by health insurance or health plan	Yes	No
No	No	1	72	Gender-Female	Race-White	Hispanic-No	Republican	Income-20-49999K	Suburban	0 times	Yes	Seldom	Not at all worried	Not at all	Not at all	NA	NA	NA	NA	Concerns with government surveillance post-epidemic	My phone might get hacked	NA	NA	NA	No	Education-HSGrad	Very good	Covered by health insurance or health plan	Yes	No
No	No	1	73	Gender-Male	Race-White	Hispanic-No	Independent	Income-20-49999K	Suburban	0 times	Yes	Never	Not at all worried	A little	Not at all	NA	NA	NA	NA	Concerns with government surveillance post-epidemic	NA	NA	NA	NA	No	Education-Advanced	Excellent	Covered by health insurance or health plan	Not sure	No
Yes	Yes	1	24	Gender-Female	Race-Other	Hispanic-Yes	Something else	Income-50-74999K	Suburban	1-2 times	Yes	A few times a year	Very worried	Moderately	Very	To protect family and friends	NA	A responsibility to my community	It would let me know my risk of infection/help peace of mind/help me stay healthy	NA	NA	NA	NA	NA	Yes	Education-SomeC_Associates	Excellent	Covered by health insurance or health plan	Yes	Donât know
Yes	Yes	1	25	Gender-Female	Race-White	Hispanic-No	Democrat	Income-20-49999K	Urban	3-4 times	No, I prefer not to or did not prefer to	More than once a week	Somewhat worried	Moderately	Moderately	NA	It might help stop the pandemic/reduce deaths in elderly Americans	NA	NA	NA	NA	NA	NA	NA	No	Education-HSGrad	Excellent	Covered by health insurance or health plan	Yes	Yes, I think I have already had the coronavirus
No	Yes	1	73	Gender-Male	Race-Other	Hispanic-No	Republican	Income-20-49999K	Urban	0 times	Yes	Once a week	Does not apply to me	Not at all	Not at all	To protect family and friends	NA	NA	It would let me know my risk of infection/help peace of mind/help me stay healthy	NA	My phone might get hacked	NA	NA	NA	No	Education-SomeC_Associates	Fair	Covered by health insurance or health plan	Yes	No
No	No	1	18	Gender-Female	Race-White	Hispanic-No	Republican	Income-Under20K	Suburban	0 times	Yes	Never	Not at all worried	Not at all	Moderately	NA	NA	NA	NA	NA	NA	NA	NA	I would not benefit/I wonât be infected	No	Education-HSGrad	Good	Covered by health insurance or health plan	Yes	No
No	No	1	45	Gender-Female	Race-Other	Hispanic-Yes	Democrat	Income-50-74999K	Urban	Does not apply to me	Yes	Never	Somewhat worried	Moderately	Moderately	NA	NA	NA	NA	NA	NA	It would make me feel more anxious	NA	NA	No	Education-SomeC_Associates	Good	Covered by health insurance or health plan	Not sure	No
No	No	1	37	Gender-Female	Race-White	Hispanic-No	Independent	Income-75-99999K	Suburban	0 times	Yes	Never	Not very worried	A little	A little	NA	NA	NA	NA	NA	NA	It would make me feel more anxious	NA	NA	No	Education-Bachelors	Very good	Covered by health insurance or health plan	Not sure	No
No	Yes	1	18	Gender-Female	Race-Other	Hispanic-Yes	Democrat	Income-50-74999K	Suburban	0 times	Yes	More than once a week	Very worried	Very	Moderately	To protect family and friends	NA	A responsibility to my community	NA	NA	NA	NA	Too much hassle to install	NA	Yes	Education-Advanced	Excellent	Covered by health insurance or health plan	Yes	No
No	Yes	1	59	Gender-Female	Race-White	Hispanic-No	Republican	Income-75-99999K	Urban	0 times	Yes	Once a week	Very worried	A little	A little	To protect family and friends	NA	A responsibility to my community	NA	NA	NA	NA	NA	I would not benefit/I wonât be infected	Yes	Education-Advanced	Poor	Covered by health insurance or health plan	Not sure	Donât know
No	Yes	1	63	Gender-Female	Race-White	Hispanic-No	Republican	Income-50-74999K	Suburban	0 times	Yes	A few times a year	Not at all worried	A little	Not at all	NA	It might help stop the pandemic/reduce deaths in elderly Americans	A responsibility to my community	NA	Concerns with government surveillance post-epidemic	NA	It would make me feel more anxious	NA	NA	No	Education-Bachelors	Good	Covered by health insurance or health plan	Not sure	No
No	No	1	19	Gender-Male	Race-Black	Hispanic-No	Something else	Income-Under20K	Rural	1-2 times	Yes	More than once a week	Not at all worried	Very	Not at all	NA	NA	NA	NA	Concerns with government surveillance post-epidemic	My phone might get hacked	NA	Too much hassle to install	NA	Yes	Education-LTHS	Excellent	Covered by health insurance or health plan	Yes	Yes, I think I have already had the coronavirus
No	No	0	41	Gender-Female	Race-White	Hispanic-No	Democrat	Income-75-99999K	Urban	1-2 times	Yes	Once or twice a month	Not very worried	A little	A little	NA	NA	NA	NA	NA	My phone might get hacked	NA	Too much hassle to install	I would not benefit/I wonât be infected	No	Education-Bachelors	Very good	Covered by health insurance or health plan	Not sure	Yes, I think I have already had the coronavirus
No	No	1	45	Gender-Female	Race-White	Hispanic-No	Republican	Income-Under20K	Rural	1-2 times	Yes	A few times a year	Somewhat worried	Moderately	A little	NA	NA	NA	NA	Concerns with government surveillance post-epidemic	NA	NA	NA	NA	No	Education-HSGrad	Very good	Covered by health insurance or health plan	Yes	No
No	Yes	1	29	Gender-Female	Race-White	Hispanic-No	Democrat	Income-50-74999K	Urban	0 times	Yes	Seldom	Somewhat worried	Very	Moderately	To protect family and friends	It might help stop the pandemic/reduce deaths in elderly Americans	A responsibility to my community	It would let me know my risk of infection/help peace of mind/help me stay healthy	NA	NA	NA	Too much hassle to install	NA	No	Education-Bachelors	Very good	Covered by health insurance or health plan	Not sure	No
No	No	1	30	Gender-Male	Race-Other	Hispanic-Yes	Republican	Income-75-99999K	Urban	5-10 times	No, I prefer not to or did not prefer to	Never	Very worried	Moderately	Not at all	NA	NA	NA	NA	NA	My phone might get hacked	It would make me feel more anxious	NA	NA	No	Education-SomeC_Associates	Good	Covered by health insurance or health plan	No	Yes, I think I currently have the coronavirus
No	No	1	63	Gender-Male	Race-White	Hispanic-No	Independent	Income-20-49999K	Suburban	0 times	Yes	A few times a year	Not very worried	Not at all	Not at all	NA	NA	NA	NA	NA	My phone might get hacked	NA	Too much hassle to install	NA	No	Education-Bachelors	Very good	Covered by health insurance or health plan	Yes	No
Yes	Yes	1	19	Gender-Female	Race-Other	Hispanic-No	Independent	Income-over-100K	Urban	1-2 times	Yes	A few times a year	Not very worried	A little	Very	To protect family and friends	NA	NA	NA	NA	NA	NA	NA	NA	No	Education-LTHS	Very good	Not covered by health insurance or health plan	Yes	No
No	No	1	57	Gender-Female	Race-White	Hispanic-No	Democrat	Income-50-74999K	Suburban	0 times	Yes	A few times a year	Does not apply to me	A little	Not at all	NA	NA	NA	NA	NA	NA	It would make me feel more anxious	NA	NA	No	Education-Bachelors	Good	Covered by health insurance or health plan	Yes	No
No	Yes	1	34	Gender-Female	Race-White	Hispanic-No	Republican	Income-20-49999K	Suburban	0 times	Yes	Seldom	Does not apply to me	Very	Very	To protect family and friends	It might help stop the pandemic/reduce deaths in elderly Americans	NA	It would let me know my risk of infection/help peace of mind/help me stay healthy	NA	NA	NA	Too much hassle to install	I would not benefit/I wonât be infected	Yes	Education-SomeC_Associates	Very good	Covered by health insurance or health plan	No	No
No	Yes	0	31	Gender-Female	Race-Other	Hispanic-No	Republican	Income-Under20K	Rural	0 times	Yes	Seldom	Somewhat worried	Not at all	Not at all	NA	NA	NA	It would let me know my risk of infection/help peace of mind/help me stay healthy	NA	NA	NA	Too much hassle to install	NA	No	Education-HSGrad	Very good	Covered by health insurance or health plan	Yes	No
No	Yes	1	61	Gender-Female	Race-Black	Hispanic-No	Democrat	Income-20-49999K	Urban	1-2 times	Yes	Seldom	Does not apply to me	A little	Not at all	To protect family and friends	NA	NA	It would let me know my risk of infection/help peace of mind/help me stay healthy	NA	My phone might get hacked	NA	NA	NA	No	Education-SomeC_Associates	Fair	Covered by health insurance or health plan	Yes	No
Yes	Yes	1	22	Gender-Female	Race-White	Hispanic-No	Democrat	Income-20-49999K	Urban	0 times	Yes	Never	Does not apply to me	A little	Not at all	To protect family and friends	It might help stop the pandemic/reduce deaths in elderly Americans	A responsibility to my community	It would let me know my risk of infection/help peace of mind/help me stay healthy	NA	NA	NA	NA	NA	No	Education-SomeC_Associates	Excellent	Covered by health insurance or health plan	Not sure	No
No	No	1	50	Gender-Female	Race-White	Hispanic-No	Independent	Income-20-49999K	Urban	0 times	Yes	Never	Not at all worried	Not at all	Not at all	NA	NA	NA	NA	Concerns with government surveillance post-epidemic	NA	NA	NA	NA	Yes	Education-HSGrad	Very good	Covered by health insurance or health plan	Yes	Donât know
Yes	No	1	25	Gender-Female	Race-Other	Hispanic-Yes	Republican	Income-20-49999K	Suburban	5-10 times	No, I prefer not to or did not prefer to	Once or twice a month	Does not apply to me	Very	A little	NA	It might help stop the pandemic/reduce deaths in elderly Americans	NA	It would let me know my risk of infection/help peace of mind/help me stay healthy	NA	NA	NA	NA	I would not benefit/I wonât be infected	No	Education-HSGrad	Very good	Not covered by health insurance or health plan	Yes	Yes, I think I have already had the coronavirus
Yes	Yes	1	67	Gender-Female	Race-White	Hispanic-No	Democrat	Income-50-74999K	Suburban	0 times	Yes	Seldom	Somewhat worried	Moderately	Moderately	NA	NA	A responsibility to my community	NA	NA	NA	NA	NA	NA	No	Education-HSGrad	Very good	Covered by health insurance or health plan	Yes	No
Yes	Yes	1	19	Gender-Female	Race-Other	Hispanic-Yes	Democrat	Income-20-49999K	Suburban	1-2 times	Yes	Seldom	Very worried	Moderately	Very	To protect family and friends	It might help stop the pandemic/reduce deaths in elderly Americans	A responsibility to my community	It would let me know my risk of infection/help peace of mind/help me stay healthy	NA	NA	NA	NA	NA	No	Education-HSGrad	Good	Covered by health insurance or health plan	Yes	No
No	Yes	0	35	Gender-Male	Race-White	Hispanic-No	Independent	Income-20-49999K	Suburban	1-2 times	Yes	Never	Not at all worried	Very	Very	To protect family and friends	It might help stop the pandemic/reduce deaths in elderly Americans	A responsibility to my community	It would let me know my risk of infection/help peace of mind/help me stay healthy	Concerns with government surveillance post-epidemic	NA	NA	NA	NA	Yes	Education-SomeC_Associates	Fair	Covered by health insurance or health plan	Yes	Donât know
No	No	1	47	Gender-Female	Race-White	Hispanic-No	Republican	Income-Under20K	Suburban	3-4 times	Yes	Seldom	Not at all worried	A little	Moderately	NA	NA	NA	NA	NA	NA	It would make me feel more anxious	NA	NA	No	Education-HSGrad	Very good	Covered by health insurance or health plan	Not sure	No
No	Yes	1	58	Gender-Female	Race-White	Hispanic-No	Republican	Income-Under20K	Rural	1-2 times	Yes	Seldom	Not very worried	Not at all	A little	NA	It might help stop the pandemic/reduce deaths in elderly Americans	NA	NA	NA	My phone might get hacked	NA	NA	NA	Yes	Education-HSGrad	Fair	Covered by health insurance or health plan	Yes	No
No	Yes	1	21	Gender-Female	Race-Other	Hispanic-No	Democrat	Income-20-49999K	Urban	0 times	Yes	Never	Very worried	A little	Moderately	NA	NA	A responsibility to my community	NA	NA	NA	NA	Too much hassle to install	NA	No	Education-Bachelors	Very good	Covered by health insurance or health plan	No	No
Yes	Yes	1	60	Gender-Male	Race-White	Hispanic-No	Democrat	Income-20-49999K	Suburban	0 times	Yes	Never	Not very worried	Not at all	Not at all	To protect family and friends	It might help stop the pandemic/reduce deaths in elderly Americans	A responsibility to my community	It would let me know my risk of infection/help peace of mind/help me stay healthy	NA	NA	NA	NA	NA	No	Education-SomeC_Associates	Very good	Covered by health insurance or health plan	Yes	No
No	No	1	35	Gender-Female	Race-White	Hispanic-No	Democrat	Income-Under20K	Suburban	0 times	Yes	Seldom	Somewhat worried	A little	A little	NA	NA	NA	NA	Concerns with government surveillance post-epidemic	My phone might get hacked	NA	NA	NA	No	Education-Bachelors	Good	Covered by health insurance or health plan	Yes	No
No	No	0	40	Gender-Female	Race-White	Hispanic-No	Democrat	Income-over-100K	Rural	Does not apply to me	Yes	More than once a week	Very worried	Very	Very	NA	NA	NA	NA	NA	NA	It would make me feel more anxious	NA	NA	Yes	Education-Advanced	Excellent	Not covered by health insurance or health plan	Yes	No
No	No	1	60	Gender-Male	Race-Other	Hispanic-No	Republican	Income-over-100K	Urban	0 times	Yes	Seldom	Not very worried	Not at all	Not at all	NA	NA	NA	NA	Concerns with government surveillance post-epidemic	My phone might get hacked	It would make me feel more anxious	NA	NA	No	Education-Bachelors	Good	Covered by health insurance or health plan	Not sure	No
No	No	1	66	Gender-Female	Race-White	Hispanic-No	Republican	Income-75-99999K	Suburban	1-2 times	Yes	More than once a week	Not at all worried	A little	A little	NA	NA	NA	NA	Concerns with government surveillance post-epidemic	NA	It would make me feel more anxious	Too much hassle to install	NA	No	Education-SomeC_Associates	Poor	Covered by health insurance or health plan	Yes	Yes, I think I have already had the coronavirus
No	Yes	1	24	Gender-Female	Race-Other	Hispanic-Yes	Democrat	Income-over-100K	Suburban	More than 10 times	Yes	A few times a year	Not at all worried	Moderately	Not at all	NA	It might help stop the pandemic/reduce deaths in elderly Americans	NA	NA	NA	NA	NA	Too much hassle to install	NA	No	Education-SomeC_Associates	Very good	Covered by health insurance or health plan	No	Yes, I think I have already had the coronavirus
No	No	1	79	Gender-Female	Race-White	Hispanic-No	Republican	Income-20-49999K	Suburban	0 times	Yes	Never	Not at all worried	A little	Not at all	NA	NA	NA	NA	Concerns with government surveillance post-epidemic	NA	NA	NA	NA	No	Education-SomeC_Associates	Very good	Covered by health insurance or health plan	Not sure	No
No	No	0	51	Gender-Male	Race-White	Hispanic-No	Democrat	Income-20-49999K	Rural	0 times	Yes	Never	Not at all worried	Very	A little	NA	NA	NA	NA	Concerns with government surveillance post-epidemic	My phone might get hacked	It would make me feel more anxious	NA	NA	Yes	Education-SomeC_Associates	Good	Covered by health insurance or health plan	Yes	No
Yes	No	1	34	Gender-Male	Race-Black	Hispanic-Yes	Democrat	Income-over-100K	Suburban	5-10 times	No, I prefer not to or did not prefer to	A few times a year	Somewhat worried	Very	Not at all	NA	It might help stop the pandemic/reduce deaths in elderly Americans	A responsibility to my community	NA	Concerns with government surveillance post-epidemic	NA	NA	NA	NA	No	Education-SomeC_Associates	Fair	Covered by health insurance or health plan	No	No
No	Yes	1	78	Gender-Male	Race-White	Hispanic-No	Independent	Income-75-99999K	Urban	0 times	Yes	Once a week	Not at all worried	Not at all	Not at all	NA	It might help stop the pandemic/reduce deaths in elderly Americans	NA	NA	NA	My phone might get hacked	NA	NA	NA	No	Education-Bachelors	Very good	Covered by health insurance or health plan	Yes	No
Yes	Yes	1	69	Gender-Female	Race-White	Hispanic-No	Democrat	Income-20-49999K	Suburban	0 times	Yes	Seldom	Not very worried	A little	Moderately	To protect family and friends	It might help stop the pandemic/reduce deaths in elderly Americans	A responsibility to my community	It would let me know my risk of infection/help peace of mind/help me stay healthy	NA	NA	NA	NA	NA	No	Education-Advanced	Good	Covered by health insurance or health plan	Yes	No
No	No	1	30	Gender-Female	Race-White	Hispanic-No	Independent	Income-75-99999K	Urban	1-2 times	Yes	Once a week	Not at all worried	Not at all	Not at all	NA	NA	NA	NA	NA	NA	It would make me feel more anxious	NA	I would not benefit/I wonât be infected	Yes	Education-Bachelors	Excellent	Not covered by health insurance or health plan	No	Donât know
No	Yes	1	19	Gender-Female	Race-Other	Hispanic-Yes	Independent	Income-50-74999K	Urban	3-4 times	Donât know	Seldom	Not very worried	Very	Moderately	NA	NA	A responsibility to my community	NA	NA	NA	NA	Too much hassle to install	NA	No	Education-LTHS	Good	Covered by health insurance or health plan	Not sure	No
No	Yes	1	36	Gender-Female	Race-White	Hispanic-No	Democrat	Income-75-99999K	Urban	5-10 times	No, Iâm not able or was not able to	Once or twice a month	Somewhat worried	Moderately	A little	NA	It might help stop the pandemic/reduce deaths in elderly Americans	NA	NA	NA	NA	It would make me feel more anxious	NA	NA	No	Education-Advanced	Excellent	Covered by health insurance or health plan	Yes	No
No	No	1	62	Gender-Female	Race-White	Hispanic-No	Republican	Income-20-49999K	Rural	0 times	Yes	A few times a year	Not at all worried	Not at all	Not at all	NA	NA	NA	NA	Concerns with government surveillance post-epidemic	My phone might get hacked	It would make me feel more anxious	Too much hassle to install	I would not benefit/I wonât be infected	No	Education-HSGrad	Very good	Not covered by health insurance or health plan	Yes	No
No	Yes	1	19	Gender-Male	Race-White	Hispanic-Yes	Democrat	Income-Under20K	Suburban	0 times	Yes	A few times a year	Very worried	A little	A little	To protect family and friends	NA	A responsibility to my community	It would let me know my risk of infection/help peace of mind/help me stay healthy	NA	NA	NA	NA	I would not benefit/I wonât be infected	No	Education-HSGrad	Excellent	Covered by health insurance or health plan	Yes	No
No	Yes	1	18	Gender-Female	Race-Other	Hispanic-No	Democrat	Income-Under20K	Suburban	3-4 times	Yes	Once a week	Not at all worried	A little	A little	To protect family and friends	NA	NA	It would let me know my risk of infection/help peace of mind/help me stay healthy	Concerns with government surveillance post-epidemic	NA	NA	Too much hassle to install	NA	No	Education-HSGrad	Good	Covered by health insurance or health plan	Yes	Donât know
No	No	1	66	Gender-Female	Race-Black	Hispanic-No	Democrat	Income-50-74999K	Suburban	0 times	Yes	More than once a week	Not very worried	A little	Not at all	NA	NA	NA	NA	Concerns with government surveillance post-epidemic	NA	NA	NA	NA	No	Education-Bachelors	Good	Covered by health insurance or health plan	Not sure	No
No	No	1	50	Gender-Female	Race-White	Hispanic-No	Something else	Income-Under20K	Urban	0 times	Yes	Never	Somewhat worried	Very	Very	NA	NA	NA	NA	NA	My phone might get hacked	NA	NA	NA	No	Education-SomeC_Associates	Fair	Covered by health insurance or health plan	Yes	No
Yes	Yes	1	19	Gender-Female	Race-White	Hispanic-No	Republican	Income-Under20K	Suburban	5-10 times	Yes	A few times a year	Not at all worried	A little	Not at all	To protect family and friends	It might help stop the pandemic/reduce deaths in elderly Americans	A responsibility to my community	It would let me know my risk of infection/help peace of mind/help me stay healthy	NA	NA	NA	NA	NA	No	Education-LTHS	Excellent	Covered by health insurance or health plan	Yes	No
No	No	1	36	Gender-Male	Race-White	Hispanic-Yes	Democrat	Income-20-49999K	Urban	0 times	Yes	Once a week	Very worried	Moderately	Moderately	NA	NA	NA	NA	NA	My phone might get hacked	It would make me feel more anxious	NA	NA	No	Education-Bachelors	Good	Covered by health insurance or health plan	Yes	No
No	No	0	64	Gender-Male	Race-White	Hispanic-No	Republican	Income-50-74999K	Rural	0 times	Yes	Once or twice a month	Very worried	Very	Not at all	NA	NA	NA	NA	Concerns with government surveillance post-epidemic	My phone might get hacked	It would make me feel more anxious	NA	I would not benefit/I wonât be infected	Yes	Education-SomeC_Associates	Fair	Covered by health insurance or health plan	Yes	No
No	Yes	1	20	Gender-Female	Race-White	Hispanic-No	Democrat	Income-75-99999K	Rural	1-2 times	Yes	A few times a year	Not very worried	Very	Moderately	To protect family and friends	It might help stop the pandemic/reduce deaths in elderly Americans	A responsibility to my community	It would let me know my risk of infection/help peace of mind/help me stay healthy	Concerns with government surveillance post-epidemic	NA	It would make me feel more anxious	NA	NA	Yes	Education-SomeC_Associates	Good	Covered by health insurance or health plan	Yes	Yes, I think I have already had the coronavirus
No	Yes	1	32	Gender-Female	Race-White	Hispanic-No	Independent	Income-over-100K	Urban	1-2 times	Yes	Once or twice a month	Very worried	Moderately	A little	To protect family and friends	It might help stop the pandemic/reduce deaths in elderly Americans	A responsibility to my community	It would let me know my risk of infection/help peace of mind/help me stay healthy	NA	My phone might get hacked	NA	NA	NA	Yes	Education-Advanced	Very good	Covered by health insurance or health plan	Yes	No
Yes	Yes	1	20	Gender-Female	Race-White	Hispanic-No	Democrat	Income-20-49999K	Suburban	1-2 times	Yes	Never	Not very worried	Very	Very	To protect family and friends	It might help stop the pandemic/reduce deaths in elderly Americans	A responsibility to my community	It would let me know my risk of infection/help peace of mind/help me stay healthy	NA	NA	NA	NA	NA	No	Education-SomeC_Associates	Poor	Covered by health insurance or health plan	Yes	No
No	Yes	1	27	Gender-Male	Race-White	Hispanic-No	Democrat	Income-75-99999K	Urban	3-4 times	Yes	Seldom	Not very worried	A little	Moderately	NA	NA	NA	It would let me know my risk of infection/help peace of mind/help me stay healthy	Concerns with government surveillance post-epidemic	NA	NA	NA	NA	No	Education-Advanced	Very good	Not covered by health insurance or health plan	Yes	Yes, I think I have already had the coronavirus
Yes	No	1	29	Gender-Female	Race-White	Hispanic-Yes	Democrat	Income-Under20K	Suburban	3-4 times	No, Iâm not able or was not able to	Once a week	Somewhat worried	Moderately	Very	NA	NA	NA	It would let me know my risk of infection/help peace of mind/help me stay healthy	NA	NA	NA	Too much hassle to install	NA	No	Education-SomeC_Associates	Good	Not covered by health insurance or health plan	Yes	Yes, I think I currently have the coronavirus
Yes	No	1	22	Gender-Male	Race-White	Hispanic-No	Independent	Income-20-49999K	Urban	3-4 times	No, Iâm not able or was not able to	Once a week	Somewhat worried	A little	A little	NA	It might help stop the pandemic/reduce deaths in elderly Americans	NA	NA	Concerns with government surveillance post-epidemic	NA	It would make me feel more anxious	NA	NA	No	Education-LTHS	Good	Covered by health insurance or health plan	Not sure	Yes, I think I currently have the coronavirus
Yes	Yes	1	52	Gender-Female	Race-White	Hispanic-Yes	Independent	Income-20-49999K	Urban	0 times	Yes	Never	Very worried	Very	A little	To protect family and friends	NA	A responsibility to my community	NA	NA	NA	NA	NA	NA	Yes	Education-SomeC_Associates	Fair	Covered by health insurance or health plan	Yes	No
No	No	1	69	Gender-Female	Race-White	Hispanic-No	Independent	Income-over-100K	Suburban	0 times	Yes	Never	Not at all worried	Moderately	Not at all	NA	NA	NA	NA	Concerns with government surveillance post-epidemic	NA	It would make me feel more anxious	NA	NA	No	Education-Bachelors	Very good	Covered by health insurance or health plan	Yes	No
No	No	1	31	Gender-Female	Race-White	Hispanic-No	Democrat	Income-50-74999K	Suburban	1-2 times	No, I prefer not to or did not prefer to	Once a week	Not very worried	Not at all	Not at all	NA	NA	NA	NA	NA	NA	It would make me feel more anxious	NA	NA	No	Education-Advanced	Excellent	Not covered by health insurance or health plan	Yes	Yes, I think I have already had the coronavirus
No	Yes	1	19	Gender-Female	Race-Other	Hispanic-Yes	Republican	Income-20-49999K	Suburban	3-4 times	No, I prefer not to or did not prefer to	A few times a year	Not very worried	A little	Not at all	To protect family and friends	It might help stop the pandemic/reduce deaths in elderly Americans	A responsibility to my community	NA	Concerns with government surveillance post-epidemic	My phone might get hacked	NA	Too much hassle to install	I would not benefit/I wonât be infected	No	Education-Bachelors	Good	Covered by health insurance or health plan	No	Yes, I think I currently have the coronavirus
Yes	No	1	42	Gender-Male	Race-Other	Hispanic-Yes	Independent	Income-Under20K	Suburban	1-2 times	Yes	A few times a year	Somewhat worried	Moderately	A little	To protect family and friends	NA	NA	NA	Concerns with government surveillance post-epidemic	NA	It would make me feel more anxious	Too much hassle to install	I would not benefit/I wonât be infected	No	Education-Advanced	Excellent	Covered by health insurance or health plan	Yes	No
No	Yes	1	66	Gender-Male	Race-White	Hispanic-No	Independent	Income-over-100K	Urban	0 times	Yes	Never	Not at all worried	A little	Not at all	To protect family and friends	It might help stop the pandemic/reduce deaths in elderly Americans	A responsibility to my community	It would let me know my risk of infection/help peace of mind/help me stay healthy	NA	NA	NA	Too much hassle to install	NA	No	Education-SomeC_Associates	Good	Covered by health insurance or health plan	Yes	No
No	Yes	0	73	Gender-Female	Race-White	Hispanic-No	Democrat	Income-20-49999K	Suburban	0 times	Yes	Seldom	Does not apply to me	A little	A little	To protect family and friends	It might help stop the pandemic/reduce deaths in elderly Americans	NA	It would let me know my risk of infection/help peace of mind/help me stay healthy	NA	NA	It would make me feel more anxious	NA	NA	No	Education-Bachelors	Very good	Covered by health insurance or health plan	Yes	No
Yes	Yes	1	41	Gender-Female	Race-Other	Hispanic-No	Independent	Income-75-99999K	Rural	0 times	Yes	Once a week	Not very worried	Not at all	Not at all	To protect family and friends	It might help stop the pandemic/reduce deaths in elderly Americans	NA	NA	NA	NA	NA	NA	NA	No	Education-Bachelors	Very good	Covered by health insurance or health plan	Not sure	No
No	Yes	1	52	Gender-Female	Race-White	Hispanic-No	Republican	Income-75-99999K	Suburban	1-2 times	Yes	Seldom	Not very worried	A little	A little	To protect family and friends	NA	A responsibility to my community	It would let me know my risk of infection/help peace of mind/help me stay healthy	Concerns with government surveillance post-epidemic	NA	NA	NA	NA	No	Education-Bachelors	Good	Not covered by health insurance or health plan	Yes	No
No	No	1	53	Gender-Female	Race-White	Hispanic-No	Independent	Income-Under20K	Suburban	0 times	Yes	Seldom	Somewhat worried	Very	Very	NA	NA	NA	NA	NA	NA	NA	Too much hassle to install	NA	Yes	Education-HSGrad	Fair	Covered by health insurance or health plan	Yes	No
Yes	Yes	0	30	Gender-Male	Race-White	Hispanic-No	Democrat	Income-over-100K	Urban	0 times	Yes	Once or twice a month	Very worried	A little	A little	To protect family and friends	NA	A responsibility to my community	NA	NA	NA	NA	NA	NA	No	Education-Bachelors	Good	Covered by health insurance or health plan	No	No
No	Yes	1	51	Gender-Female	Race-Other	Hispanic-No	Democrat	Income-Under20K	Suburban	1-2 times	Yes	Never	Not at all worried	Moderately	Moderately	To protect family and friends	It might help stop the pandemic/reduce deaths in elderly Americans	A responsibility to my community	It would let me know my risk of infection/help peace of mind/help me stay healthy	NA	NA	NA	NA	I would not benefit/I wonât be infected	Yes	Education-Advanced	Good	Covered by health insurance or health plan	Not sure	No
No	Yes	1	58	Gender-Female	Race-White	Hispanic-No	Republican	Income-20-49999K	Urban	0 times	Yes	Never	Not very worried	A little	Not at all	To protect family and friends	NA	NA	NA	NA	NA	NA	Too much hassle to install	NA	Yes	Education-HSGrad	Fair	Covered by health insurance or health plan	Not sure	Donât know
No	No	1	55	Gender-Female	Race-Other	Hispanic-Yes	Republican	Income-75-99999K	Suburban	0 times	Yes	Once a week	Not at all worried	Not at all	Not at all	NA	NA	NA	NA	Concerns with government surveillance post-epidemic	My phone might get hacked	NA	NA	NA	Yes	Education-Bachelors	Very good	Covered by health insurance or health plan	Yes	Yes, I think I have already had the coronavirus
No	Yes	1	66	Gender-Female	Race-White	Hispanic-No	Democrat	Income-50-74999K	Suburban	0 times	Yes	Never	Not at all worried	A little	A little	To protect family and friends	NA	A responsibility to my community	It would let me know my risk of infection/help peace of mind/help me stay healthy	NA	NA	NA	NA	I would not benefit/I wonât be infected	No	Education-SomeC_Associates	Good	Covered by health insurance or health plan	Not sure	No
No	No	0	70	Gender-Male	Race-White	Hispanic-No	Democrat	Income-over-100K	Suburban	3-4 times	Yes	Once or twice a month	Not at all worried	A little	Not at all	NA	NA	NA	NA	NA	NA	It would make me feel more anxious	NA	NA	No	Education-Advanced	Fair	Covered by health insurance or health plan	Yes	No
No	No	1	37	Gender-Female	Race-White	Hispanic-No	Democrat	Income-75-99999K	Suburban	0 times	Yes	Never	Not at all worried	A little	Not at all	NA	NA	NA	NA	NA	NA	It would make me feel more anxious	NA	NA	No	Education-SomeC_Associates	Very good	Covered by health insurance or health plan	Yes	Yes, I think I have already had the coronavirus
No	No	1	67	Gender-Female	Race-White	Hispanic-No	Democrat	Income-20-49999K	Suburban	0 times	Yes	Seldom	Not very worried	A little	Moderately	NA	NA	NA	NA	NA	NA	NA	NA	I would not benefit/I wonât be infected	No	Education-SomeC_Associates	Good	Covered by health insurance or health plan	Yes	No
Yes	Yes	1	49	Gender-Male	Race-White	Hispanic-No	Democrat	Income-over-100K	Suburban	5-10 times	Yes	More than once a week	Very worried	Not at all	Very	To protect family and friends	NA	NA	NA	NA	NA	NA	NA	NA	Yes	Education-Bachelors	Excellent	Covered by health insurance or health plan	Yes	Yes, I think I have already had the coronavirus
No	Yes	1	43	Gender-Female	Race-White	Hispanic-No	Democrat	Income-over-100K	Urban	0 times	Yes	Seldom	Somewhat worried	Very	A little	To protect family and friends	It might help stop the pandemic/reduce deaths in elderly Americans	A responsibility to my community	It would let me know my risk of infection/help peace of mind/help me stay healthy	Concerns with government surveillance post-epidemic	NA	NA	Too much hassle to install	NA	No	Education-Advanced	Good	Covered by health insurance or health plan	Yes	Donât know
No	No	1	56	Gender-Female	Race-White	Hispanic-No	Democrat	Income-Under20K	Urban	1-2 times	Yes	Seldom	Very worried	Moderately	Very	NA	NA	NA	NA	Concerns with government surveillance post-epidemic	NA	NA	NA	NA	No	Education-LTHS	Poor	Covered by health insurance or health plan	Yes	No
No	No	1	54	Gender-Female	Race-White	Hispanic-No	Republican	Income-50-74999K	Suburban	1-2 times	Yes	Once a week	Not very worried	Not at all	A little	NA	NA	NA	NA	NA	NA	NA	NA	I would not benefit/I wonât be infected	No	Education-Bachelors	Very good	Not covered by health insurance or health plan	Yes	No
No	No	1	69	Gender-Female	Race-White	Hispanic-No	Republican	Income-20-49999K	Rural	0 times	Yes	Seldom	Not at all worried	Not at all	Not at all	NA	NA	NA	NA	NA	My phone might get hacked	NA	NA	NA	No	Education-SomeC_Associates	Excellent	Covered by health insurance or health plan	Yes	No
Yes	No	0	58	Gender-Female	Race-White	Hispanic-No	Republican	Income-over-100K	Suburban	0 times	Yes	Seldom	Not at all worried	A little	A little	NA	NA	NA	It would let me know my risk of infection/help peace of mind/help me stay healthy	Concerns with government surveillance post-epidemic	NA	NA	NA	NA	Yes	Education-Bachelors	Very good	Covered by health insurance or health plan	Yes	Donât know
No	Yes	1	30	Gender-Female	Race-White	Hispanic-No	Democrat	Income-over-100K	Urban	1-2 times	Yes	A few times a year	Somewhat worried	A little	A little	To protect family and friends	NA	A responsibility to my community	NA	Concerns with government surveillance post-epidemic	My phone might get hacked	It would make me feel more anxious	NA	NA	Yes	Education-Bachelors	Very good	Covered by health insurance or health plan	Yes	Yes, I think I have already had the coronavirus
No	Yes	1	48	Gender-Female	Race-White	Hispanic-No	Independent	Income-Under20K	Rural	0 times	Yes	Seldom	Very worried	Very	A little	NA	It might help stop the pandemic/reduce deaths in elderly Americans	NA	NA	Concerns with government surveillance post-epidemic	NA	NA	NA	NA	No	Education-HSGrad	Fair	Covered by health insurance or health plan	Yes	Donât know
No	No	0	51	Gender-Female	Race-White	Hispanic-No	Independent	Income-20-49999K	Suburban	5-10 times	Yes	A few times a year	Not very worried	Not at all	A little	NA	NA	NA	NA	Concerns with government surveillance post-epidemic	NA	NA	Too much hassle to install	I would not benefit/I wonât be infected	Yes	Education-SomeC_Associates	Very good	Covered by health insurance or health plan	No	Yes, I think I have already had the coronavirus
Yes	Yes	1	71	Gender-Female	Race-White	Hispanic-No	Democrat	Income-50-74999K	Suburban	3-4 times	Yes	Never	Not at all worried	A little	A little	To protect family and friends	It might help stop the pandemic/reduce deaths in elderly Americans	A responsibility to my community	It would let me know my risk of infection/help peace of mind/help me stay healthy	NA	NA	NA	NA	NA	No	Education-SomeC_Associates	Good	Covered by health insurance or health plan	Not sure	No
No	No	0	24	Gender-Female	Race-White	Hispanic-No	Democrat	Income-20-49999K	Suburban	1-2 times	Yes	Never	Very worried	Very	Moderately	NA	NA	NA	NA	NA	My phone might get hacked	It would make me feel more anxious	NA	NA	No	Education-SomeC_Associates	Poor	Not covered by health insurance or health plan	Yes	No
No	Yes	1	52	Gender-Male	Race-White	Hispanic-No	Independent	Income-75-99999K	Suburban	0 times	Yes	Once or twice a month	Not very worried	Moderately	A little	To protect family and friends	NA	NA	NA	NA	NA	It would make me feel more anxious	NA	NA	No	Education-SomeC_Associates	Very good	Covered by health insurance or health plan	Yes	Donât know
No	No	0	66	Gender-Female	Race-White	Hispanic-No	Independent	Income-20-49999K	Suburban	1-2 times	Yes	Never	Not at all worried	A little	A little	NA	NA	NA	NA	Concerns with government surveillance post-epidemic	My phone might get hacked	It would make me feel more anxious	Too much hassle to install	NA	No	Education-SomeC_Associates	Good	Covered by health insurance or health plan	Yes	Yes, I think I have already had the coronavirus
Yes	Yes	0	67	Gender-Male	Race-White	Hispanic-No	Independent	Income-75-99999K	Urban	1-2 times	Yes	Seldom	Very worried	Very	Very	NA	It might help stop the pandemic/reduce deaths in elderly Americans	NA	NA	NA	NA	NA	NA	NA	No	Education-Bachelors	Very good	Covered by health insurance or health plan	Yes	Yes, I think I have already had the coronavirus
No	No	0	62	Gender-Female	Race-White	Hispanic-No	Republican	Income-20-49999K	Suburban	3-4 times	No, I prefer not to or did not prefer to	Never	Somewhat worried	Not at all	Not at all	NA	NA	NA	NA	Concerns with government surveillance post-epidemic	NA	NA	NA	NA	No	Education-SomeC_Associates	Very good	Covered by health insurance or health plan	No	No
No	No	0	46	Gender-Male	Race-White	Hispanic-No	Republican	Income-50-74999K	Rural	1-2 times	Yes	Never	Not very worried	Not at all	A little	NA	NA	NA	NA	NA	NA	NA	NA	I would not benefit/I wonât be infected	Yes	Education-SomeC_Associates	Excellent	Not covered by health insurance or health plan	Yes	No
No	No	0	58	Gender-Female	Race-White	Hispanic-No	Republican	Income-50-74999K	Urban	0 times	Yes	Seldom	Not at all worried	Not at all	Not at all	NA	NA	NA	NA	NA	NA	NA	Too much hassle to install	I would not benefit/I wonât be infected	Yes	Education-Advanced	Fair	Covered by health insurance or health plan	Yes	Yes, I think I have already had the coronavirus
No	Yes	0	42	Gender-Male	Race-White	Hispanic-No	Democrat	Income-over-100K	Urban	0 times	Yes	Seldom	Not at all worried	A little	Not at all	To protect family and friends	NA	NA	NA	NA	NA	NA	Too much hassle to install	NA	No	Education-Bachelors	Very good	Covered by health insurance or health plan	Yes	No
No	No	0	74	Gender-Male	Race-White	Hispanic-No	Independent	Income-over-100K	Suburban	1-2 times	Yes	Seldom	Not at all worried	Not at all	Not at all	NA	NA	NA	NA	NA	NA	NA	Too much hassle to install	NA	No	Education-Advanced	Fair	Covered by health insurance or health plan	Yes	No
No	No	1	26	Gender-Male	Race-White	Hispanic-No	Democrat	Income-20-49999K	Urban	0 times	Yes	A few times a year	Not at all worried	Very	Very	NA	NA	NA	NA	Concerns with government surveillance post-epidemic	My phone might get hacked	It would make me feel more anxious	Too much hassle to install	I would not benefit/I wonât be infected	Yes	Education-Bachelors	Excellent	Covered by health insurance or health plan	Yes	Yes, I think I have already had the coronavirus
No	No	0	48	Gender-Female	Race-Black	Hispanic-No	Democrat	Income-50-74999K	Suburban	1-2 times	Yes	Once or twice a month	Not very worried	A little	Moderately	NA	NA	NA	NA	NA	NA	It would make me feel more anxious	NA	NA	No	Education-SomeC_Associates	Good	Covered by health insurance or health plan	Yes	No
No	No	1	52	Gender-Male	Race-White	Hispanic-No	Republican	Income-20-49999K	Suburban	0 times	Yes	Once a week	Not very worried	Moderately	Not at all	NA	NA	NA	NA	NA	NA	It would make me feel more anxious	NA	NA	No	Education-HSGrad	Excellent	Covered by health insurance or health plan	Yes	No
Yes	No	0	21	Gender-Female	Race-Black	Hispanic-No	Democrat	Income-Under20K	Urban	3-4 times	No, Iâm not able or was not able to	A few times a year	Not very worried	A little	Not at all	NA	It might help stop the pandemic/reduce deaths in elderly Americans	NA	It would let me know my risk of infection/help peace of mind/help me stay healthy	NA	NA	NA	NA	I would not benefit/I wonât be infected	No	Education-SomeC_Associates	Good	Covered by health insurance or health plan	Not sure	No
No	No	0	59	Gender-Male	Race-White	Hispanic-No	Republican	Income-75-99999K	Urban	0 times	Yes	Never	Not at all worried	Not at all	Not at all	NA	NA	NA	NA	Concerns with government surveillance post-epidemic	My phone might get hacked	NA	NA	NA	Yes	Education-SomeC_Associates	Excellent	Covered by health insurance or health plan	Yes	No
No	Yes	0	21	Gender-Female	Race-White	Hispanic-No	Independent	Income-Under20K	Urban	0 times	Yes	Seldom	Not very worried	Very	Moderately	To protect family and friends	It might help stop the pandemic/reduce deaths in elderly Americans	A responsibility to my community	It would let me know my risk of infection/help peace of mind/help me stay healthy	NA	NA	It would make me feel more anxious	NA	NA	No	Education-SomeC_Associates	Very good	Covered by health insurance or health plan	Yes	No
No	No	0	57	Gender-Female	Race-White	Hispanic-No	Republican	Income-20-49999K	Rural	1-2 times	Yes	Once or twice a month	Somewhat worried	Not at all	Not at all	NA	NA	NA	NA	NA	My phone might get hacked	NA	NA	NA	Yes	Education-HSGrad	Excellent	Covered by health insurance or health plan	Yes	No
No	No	0	74	Gender-Female	Race-White	Hispanic-No	Independent	Income-20-49999K	Suburban	0 times	Yes	More than once a week	Not at all worried	Not at all	Moderately	NA	NA	NA	NA	NA	NA	NA	NA	I would not benefit/I wonât be infected	No	Education-Bachelors	Fair	Covered by health insurance or health plan	Not sure	No
No	No	1	31	Gender-Female	Race-White	Hispanic-No	Something else	Income-Under20K	Suburban	5-10 times	Yes	Once or twice a month	Very worried	A little	Very	NA	NA	NA	NA	NA	NA	It would make me feel more anxious	NA	NA	No	Education-LTHS	Fair	Covered by health insurance or health plan	Yes	No
Yes	Yes	0	30	Gender-Male	Race-White	Hispanic-No	Democrat	Income-over-100K	Urban	1-2 times	Yes	Once a week	Somewhat worried	Not at all	Not at all	To protect family and friends	NA	NA	NA	NA	NA	NA	NA	NA	Yes	Education-Bachelors	Excellent	Covered by health insurance or health plan	Yes	No
No	Yes	0	58	Gender-Female	Race-White	Hispanic-No	Democrat	Income-20-49999K	Rural	1-2 times	Yes	Seldom	Not very worried	Very	A little	To protect family and friends	It might help stop the pandemic/reduce deaths in elderly Americans	A responsibility to my community	It would let me know my risk of infection/help peace of mind/help me stay healthy	NA	NA	NA	Too much hassle to install	NA	No	Education-HSGrad	Fair	Covered by health insurance or health plan	Yes	No
No	No	0	72	Gender-Male	Race-White	Hispanic-No	Democrat	Income-over-100K	Suburban	0 times	Yes	A few times a year	Not at all worried	Very	A little	NA	NA	NA	NA	NA	My phone might get hacked	NA	NA	NA	No	Education-Advanced	Good	Covered by health insurance or health plan	Yes	No
No	No	1	42	Gender-Male	Race-White	Hispanic-No	Republican	Income-20-49999K	Rural	0 times	Yes	Never	Does not apply to me	A little	Not at all	NA	NA	NA	NA	NA	NA	NA	Too much hassle to install	NA	Yes	Education-HSGrad	Good	Covered by health insurance or health plan	Yes	No
No	No	0	74	Gender-Female	Race-White	Hispanic-No	Independent	Income-20-49999K	Urban	0 times	Yes	Once a week	Not at all worried	Moderately	Moderately	NA	NA	NA	NA	Concerns with government surveillance post-epidemic	NA	NA	NA	NA	No	Education-SomeC_Associates	Very good	Covered by health insurance or health plan	Yes	No
No	No	1	18	Gender-Female	Race-White	Hispanic-No	Independent	Income-50-74999K	Suburban	0 times	Yes	Seldom	Somewhat worried	Moderately	Very	NA	NA	NA	NA	NA	NA	NA	NA	I would not benefit/I wonât be infected	No	Education-HSGrad	Fair	Covered by health insurance or health plan	Yes	No
No	No	1	74	Gender-Female	Race-White	Hispanic-No	Republican	Income-Under20K	Suburban	0 times	Yes	Never	Does not apply to me	A little	Moderately	NA	NA	NA	NA	Concerns with government surveillance post-epidemic	NA	NA	NA	I would not benefit/I wonât be infected	No	Education-HSGrad	Good	Covered by health insurance or health plan	Not sure	No
Yes	Yes	1	70	Gender-Female	Race-White	Hispanic-No	Republican	Income-20-49999K	Rural	1-2 times	Yes	Never	Not at all worried	Not at all	A little	To protect family and friends	It might help stop the pandemic/reduce deaths in elderly Americans	A responsibility to my community	It would let me know my risk of infection/help peace of mind/help me stay healthy	NA	NA	NA	NA	NA	Yes	Education-SomeC_Associates	Excellent	Covered by health insurance or health plan	Yes	No
No	No	0	67	Gender-Female	Race-White	Hispanic-Yes	Republican	Income-20-49999K	Urban	1-2 times	No, I prefer not to or did not prefer to	Seldom	Not at all worried	A little	A little	NA	NA	NA	NA	Concerns with government surveillance post-epidemic	NA	NA	NA	NA	No	Education-SomeC_Associates	Good	Covered by health insurance or health plan	No	No
Yes	Yes	1	40	Gender-Male	Race-White	Hispanic-No	Democrat	Income-50-74999K	Urban	0 times	Yes	Once a week	Not at all worried	Very	Not at all	NA	NA	A responsibility to my community	NA	NA	NA	NA	NA	NA	No	Education-Advanced	Excellent	Covered by health insurance or health plan	No	No
No	No	1	73	Gender-Female	Race-Black	Hispanic-No	Democrat	Income-20-49999K	Urban	0 times	Yes	Once a week	Not at all worried	A little	Not at all	NA	NA	NA	NA	Concerns with government surveillance post-epidemic	NA	NA	NA	NA	No	Education-LTHS	Good	Covered by health insurance or health plan	Yes	No
No	No	1	59	Gender-Male	Race-White	Hispanic-No	Republican	Income-50-74999K	Suburban	Does not apply to me	Yes	Once a week	Not at all worried	Not at all	Not at all	NA	NA	NA	NA	Concerns with government surveillance post-epidemic	My phone might get hacked	NA	NA	NA	No	Education-Bachelors	Very good	Covered by health insurance or health plan	Not sure	No
No	No	1	29	Gender-Female	Race-White	Hispanic-No	Independent	Income-75-99999K	Urban	5-10 times	No, Iâm not able or was not able to	Once or twice a month	Somewhat worried	Very	A little	NA	NA	NA	NA	NA	NA	NA	NA	I would not benefit/I wonât be infected	No	Education-SomeC_Associates	Very good	Covered by health insurance or health plan	Not sure	Donât know
No	Yes	1	74	Gender-Female	Race-White	Hispanic-No	Independent	Income-Under20K	Suburban	Does not apply to me	Yes	Never	Does not apply to me	Not at all	A little	NA	NA	A responsibility to my community	NA	Concerns with government surveillance post-epidemic	NA	NA	Too much hassle to install	NA	No	Education-HSGrad	Good	Covered by health insurance or health plan	Yes	No
No	No	0	36	Gender-Male	Race-White	Hispanic-No	Independent	Income-over-100K	Suburban	3-4 times	Yes	Seldom	Not very worried	Moderately	Not at all	NA	NA	NA	NA	NA	NA	NA	Too much hassle to install	NA	No	Education-Bachelors	Very good	Covered by health insurance or health plan	No	No
No	No	1	64	Gender-Female	Race-White	Hispanic-No	Republican	Income-Under20K	Urban	0 times	Yes	Seldom	Does not apply to me	Very	Moderately	NA	NA	NA	NA	Concerns with government surveillance post-epidemic	My phone might get hacked	It would make me feel more anxious	NA	NA	No	Education-SomeC_Associates	Poor	Covered by health insurance or health plan	Yes	No
No	No	0	51	Gender-Male	Race-White	Hispanic-No	Republican	Income-Under20K	Suburban	3-4 times	Yes	Once or twice a month	Very worried	Not at all	Not at all	NA	NA	NA	NA	NA	NA	NA	Too much hassle to install	NA	No	Education-LTHS	Very good	Not covered by health insurance or health plan	Yes	No
Yes	Yes	1	35	Gender-Male	Race-White	Hispanic-No	Democrat	Income-50-74999K	Urban	1-2 times	Yes	Once a week	Somewhat worried	Not at all	Not at all	To protect family and friends	NA	NA	NA	NA	NA	NA	NA	NA	No	Education-Bachelors	Excellent	Covered by health insurance or health plan	Yes	Yes, I think I have already had the coronavirus
No	No	1	78	Gender-Female	Race-White	Hispanic-No	Republican	Income-20-49999K	Urban	3-4 times	Yes	More than once a week	Not at all worried	Not at all	Not at all	NA	NA	NA	NA	NA	NA	NA	NA	I would not benefit/I wonât be infected	No	Education-SomeC_Associates	Good	Covered by health insurance or health plan	Yes	Yes, I think I have already had the coronavirus
No	No	1	29	Gender-Female	Race-Black	Hispanic-No	Something else	Income-Under20K	Urban	0 times	Yes	Never	Does not apply to me	Very	Very	NA	NA	NA	NA	NA	NA	NA	Too much hassle to install	NA	No	Education-HSGrad	Good	Covered by health insurance or health plan	Yes	No
Yes	No	1	20	Gender-Male	Race-White	Hispanic-No	Democrat	Income-20-49999K	Suburban	3-4 times	Donât know	A few times a year	Somewhat worried	Not at all	Moderately	To protect family and friends	It might help stop the pandemic/reduce deaths in elderly Americans	NA	NA	NA	My phone might get hacked	NA	NA	NA	No	Education-SomeC_Associates	Very good	Covered by health insurance or health plan	Not sure	Yes, I think I have already had the coronavirus
No	No	1	60	Gender-Female	Race-White	Hispanic-No	Republican	Income-20-49999K	Suburban	0 times	Yes	Once or twice a month	Not very worried	A little	Not at all	NA	NA	NA	NA	NA	NA	It would make me feel more anxious	NA	NA	Yes	Education-SomeC_Associates	Very good	Covered by health insurance or health plan	Yes	Donât know
No	Yes	1	35	Gender-Female	Race-White	Hispanic-Yes	Republican	Income-over-100K	Suburban	3-4 times	No, I prefer not to or did not prefer to	Seldom	Very worried	Not at all	Not at all	NA	It might help stop the pandemic/reduce deaths in elderly Americans	NA	NA	NA	NA	It would make me feel more anxious	Too much hassle to install	NA	No	Education-SomeC_Associates	Very good	Covered by health insurance or health plan	Not sure	Yes, I think I currently have the coronavirus
No	No	1	49	Gender-Male	Race-White	Hispanic-No	Democrat	Income-Under20K	Rural	0 times	Yes	Never	Does not apply to me	A little	Not at all	NA	NA	NA	NA	Concerns with government surveillance post-epidemic	NA	NA	NA	NA	No	Education-Bachelors	Good	Covered by health insurance or health plan	No	No
No	No	0	61	Gender-Male	Race-White	Hispanic-No	Independent	Income-Under20K	Urban	0 times	Yes	Never	Very worried	Very	A little	NA	NA	NA	NA	Concerns with government surveillance post-epidemic	NA	NA	NA	NA	No	Education-HSGrad	Poor	Not covered by health insurance or health plan	Yes	No
No	No	0	21	Gender-Male	Race-Black	Hispanic-No	Democrat	Income-20-49999K	Urban	Does not apply to me	Yes	Never	Not at all worried	Not at all	Not at all	NA	NA	NA	NA	NA	NA	NA	NA	I would not benefit/I wonât be infected	No	Education-HSGrad	Very good	Covered by health insurance or health plan	Yes	No
No	No	0	79	Gender-Female	Race-White	Hispanic-No	Democrat	Income-20-49999K	Rural	0 times	Yes	Seldom	Somewhat worried	A little	A little	NA	NA	NA	NA	Concerns with government surveillance post-epidemic	NA	It would make me feel more anxious	Too much hassle to install	NA	No	Education-SomeC_Associates	Good	Covered by health insurance or health plan	Yes	No
No	No	1	60	Gender-Male	Race-White	Hispanic-No	Democrat	Income-20-49999K	Suburban	1-2 times	Yes	Seldom	Does not apply to me	Moderately	Not at all	NA	NA	NA	NA	Concerns with government surveillance post-epidemic	NA	It would make me feel more anxious	NA	NA	No	Education-HSGrad	Good	Covered by health insurance or health plan	Yes	Donât know
Yes	No	1	73	Gender-Male	Race-White	Hispanic-No	Independent	Income-over-100K	Rural	0 times	Yes	Never	Not at all worried	A little	A little	NA	NA	A responsibility to my community	NA	NA	NA	NA	NA	I would not benefit/I wonât be infected	No	Education-SomeC_Associates	Good	Covered by health insurance or health plan	Yes	No
No	No	0	56	Gender-Female	Race-White	Hispanic-No	Democrat	Income-Under20K	Suburban	1-2 times	Yes	A few times a year	Does not apply to me	Very	Moderately	NA	NA	NA	NA	Concerns with government surveillance post-epidemic	NA	NA	NA	NA	No	Education-HSGrad	Good	Covered by health insurance or health plan	Yes	No
No	Yes	1	37	Gender-Female	Race-Other	Hispanic-No	Independent	Income-20-49999K	Suburban	0 times	Yes	Never	Very worried	Very	Moderately	To protect family and friends	NA	A responsibility to my community	NA	NA	My phone might get hacked	NA	Too much hassle to install	NA	No	Education-SomeC_Associates	Fair	Not covered by health insurance or health plan	Not sure	No
No	No	0	66	Gender-Female	Race-White	Hispanic-No	Democrat	Income-over-100K	Rural	0 times	Yes	Never	Not at all worried	A little	Not at all	NA	NA	NA	NA	Concerns with government surveillance post-epidemic	NA	NA	NA	I would not benefit/I wonât be infected	No	Education-HSGrad	Good	Covered by health insurance or health plan	Yes	No
No	Yes	1	66	Gender-Male	Race-White	Hispanic-No	Democrat	Income-over-100K	Suburban	1-2 times	Yes	Seldom	Not at all worried	Moderately	Moderately	To protect family and friends	It might help stop the pandemic/reduce deaths in elderly Americans	A responsibility to my community	It would let me know my risk of infection/help peace of mind/help me stay healthy	NA	NA	It would make me feel more anxious	NA	NA	No	Education-Advanced	Good	Covered by health insurance or health plan	Yes	No
No	No	1	64	Gender-Male	Race-White	Hispanic-No	Republican	Income-over-100K	Suburban	1-2 times	Yes	Once a week	Not at all worried	A little	A little	NA	NA	NA	NA	NA	NA	NA	Too much hassle to install	NA	No	Education-Bachelors	Good	Covered by health insurance or health plan	Yes	No
No	No	0	44	Gender-Male	Race-White	Hispanic-No	Republican	Income-over-100K	Rural	0 times	Yes	Seldom	Not at all worried	A little	Moderately	NA	NA	NA	NA	Concerns with government surveillance post-epidemic	NA	NA	NA	NA	No	Education-SomeC_Associates	Excellent	Covered by health insurance or health plan	No	No
No	No	0	42	Gender-Female	Race-White	Hispanic-Yes	Republican	Income-75-99999K	Suburban	3-4 times	Yes	Seldom	Not very worried	A little	A little	NA	NA	NA	NA	Concerns with government surveillance post-epidemic	NA	NA	NA	NA	Yes	Education-Bachelors	Good	Covered by health insurance or health plan	Not sure	Donât know
No	No	0	68	Gender-Female	Race-White	Hispanic-No	Democrat	Income-Under20K	Rural	0 times	Yes	Never	Does not apply to me	Not at all	Not at all	NA	NA	NA	NA	NA	NA	NA	NA	I would not benefit/I wonât be infected	No	Education-SomeC_Associates	Poor	Covered by health insurance or health plan	Yes	Yes, I think I have already had the coronavirus
No	Yes	0	32	Gender-Female	Race-White	Hispanic-No	Democrat	Income-20-49999K	Rural	0 times	Yes	Never	Does not apply to me	Not at all	Not at all	NA	NA	A responsibility to my community	NA	NA	NA	It would make me feel more anxious	NA	NA	No	Education-SomeC_Associates	Excellent	Not covered by health insurance or health plan	Not sure	No
No	No	1	69	Gender-Female	Race-White	Hispanic-No	Independent	Income-Under20K	Urban	0 times	Yes	Never	Somewhat worried	Not at all	A little	NA	NA	NA	NA	NA	My phone might get hacked	It would make me feel more anxious	NA	NA	No	Education-HSGrad	Very good	Covered by health insurance or health plan	Yes	No
No	No	0	28	Gender-Male	Race-Other	Hispanic-No	Republican	Income-50-74999K	Suburban	1-2 times	Yes	Seldom	Not very worried	Not at all	A little	NA	NA	NA	NA	NA	NA	It would make me feel more anxious	NA	NA	Yes	Education-Bachelors	Very good	Covered by health insurance or health plan	Yes	Yes, I think I have already had the coronavirus
No	No	0	35	Gender-Female	Race-White	Hispanic-No	Democrat	Income-over-100K	Suburban	5-10 times	No, I prefer not to or did not prefer to	A few times a year	Very worried	A little	Not at all	NA	NA	NA	NA	NA	NA	It would make me feel more anxious	NA	NA	Yes	Education-Advanced	Very good	Not covered by health insurance or health plan	No	Yes, I think I have already had the coronavirus
Yes	Yes	0	22	Gender-Male	Race-Black	Hispanic-No	Independent	Income-Under20K	Urban	Does not apply to me	No, Iâm not able or was not able to	Once a week	Somewhat worried	Not at all	Not at all	To protect family and friends	NA	NA	NA	NA	NA	NA	NA	NA	Yes	Education-LTHS	Good	Covered by health insurance or health plan	No	Yes, I think I have already had the coronavirus
No	No	1	74	Gender-Female	Race-White	Hispanic-No	Republican	Income-Under20K	Suburban	0 times	Yes	Seldom	Not at all worried	Not at all	Moderately	NA	NA	NA	NA	Concerns with government surveillance post-epidemic	NA	NA	Too much hassle to install	NA	No	Education-Bachelors	Fair	Covered by health insurance or health plan	Not sure	No
Yes	Yes	1	44	Gender-Male	Race-White	Hispanic-No	Democrat	Income-over-100K	Urban	1-2 times	Yes	More than once a week	Does not apply to me	Moderately	Very	NA	NA	A responsibility to my community	NA	NA	NA	NA	NA	NA	No	Education-Bachelors	Very good	Covered by health insurance or health plan	No	Yes, I think I currently have the coronavirus
No	No	0	72	Gender-Female	Race-White	Hispanic-No	Republican	Income-20-49999K	Rural	0 times	Yes	Once a week	Not at all worried	Moderately	A little	NA	NA	NA	NA	Concerns with government surveillance post-epidemic	My phone might get hacked	It would make me feel more anxious	Too much hassle to install	I would not benefit/I wonât be infected	No	Education-Bachelors	Fair	Covered by health insurance or health plan	Yes	No
No	No	0	36	Gender-Female	Race-White	Hispanic-No	Independent	Income-20-49999K	Urban	Does not apply to me	Yes	Never	Not at all worried	A little	Very	NA	NA	NA	NA	Concerns with government surveillance post-epidemic	NA	NA	NA	NA	No	Education-HSGrad	Excellent	Not covered by health insurance or health plan	Yes	No
No	Yes	0	39	Gender-Female	Race-White	Hispanic-No	Democrat	Income-20-49999K	Suburban	1-2 times	Yes	A few times a year	Somewhat worried	Not at all	A little	NA	It might help stop the pandemic/reduce deaths in elderly Americans	NA	NA	Concerns with government surveillance post-epidemic	NA	NA	NA	NA	No	Education-Bachelors	Very good	Not covered by health insurance or health plan	Not sure	No
No	Yes	1	36	Gender-Female	Race-White	Hispanic-No	Democrat	Income-over-100K	Urban	0 times	Yes	Seldom	Somewhat worried	A little	Not at all	To protect family and friends	It might help stop the pandemic/reduce deaths in elderly Americans	A responsibility to my community	It would let me know my risk of infection/help peace of mind/help me stay healthy	NA	NA	It would make me feel more anxious	Too much hassle to install	NA	No	Education-SomeC_Associates	Very good	Covered by health insurance or health plan	Yes	No
No	No	1	50	Gender-Female	Race-White	Hispanic-No	Republican	Income-Under20K	Rural	0 times	Yes	Once a week	Very worried	Not at all	Not at all	NA	NA	NA	NA	NA	NA	NA	Too much hassle to install	NA	No	Education-HSGrad	Fair	Covered by health insurance or health plan	Yes	No
No	No	0	69	Gender-Male	Race-White	Hispanic-No	Independent	Income-20-49999K	Rural	Does not apply to me	Yes	Never	Somewhat worried	Not at all	Not at all	NA	NA	NA	NA	NA	NA	NA	NA	I would not benefit/I wonât be infected	No	Education-SomeC_Associates	Fair	Covered by health insurance or health plan	Not sure	No
No	No	0	47	Gender-Female	Race-White	Hispanic-No	Republican	Income-Under20K	Rural	0 times	Yes	Never	Does not apply to me	A little	A little	NA	NA	NA	NA	NA	NA	NA	Too much hassle to install	I would not benefit/I wonât be infected	No	Education-HSGrad	Poor	Covered by health insurance or health plan	Yes	No
No	No	1	45	Gender-Female	Race-Black	Hispanic-No	Independent	Income-50-74999K	Rural	1-2 times	Yes	More than once a week	Not at all worried	A little	Not at all	NA	NA	NA	NA	Concerns with government surveillance post-epidemic	My phone might get hacked	NA	NA	I would not benefit/I wonât be infected	No	Education-SomeC_Associates	Very good	Covered by health insurance or health plan	Not sure	Donât know
No	Yes	0	30	Gender-Female	Race-White	Hispanic-No	Something else	Income-Under20K	Rural	5-10 times	Yes	Once a week	Very worried	Moderately	Very	To protect family and friends	It might help stop the pandemic/reduce deaths in elderly Americans	NA	NA	NA	NA	It would make me feel more anxious	NA	NA	No	Education-LTHS	Excellent	Covered by health insurance or health plan	No	Yes, I think I currently have the coronavirus
Yes	Yes	1	34	Gender-Male	Race-White	Hispanic-No	Republican	Income-over-100K	Suburban	More than 10 times	Yes	Seldom	Somewhat worried	Moderately	Not at all	To protect family and friends	NA	NA	NA	NA	NA	NA	NA	NA	No	Education-Advanced	Very good	Not covered by health insurance or health plan	Not sure	No
No	No	1	33	Gender-Male	Race-White	Hispanic-No	Republican	Income-75-99999K	Urban	1-2 times	Yes	Seldom	Somewhat worried	Moderately	A little	NA	NA	NA	NA	NA	NA	NA	Too much hassle to install	NA	Yes	Education-Bachelors	Very good	Covered by health insurance or health plan	Yes	No
No	No	0	33	Gender-Male	Race-White	Hispanic-No	Republican	Income-50-74999K	Rural	More than 10 times	Yes	Once a week	Not very worried	Not at all	Not at all	NA	NA	NA	NA	Concerns with government surveillance post-epidemic	NA	NA	NA	NA	No	Education-SomeC_Associates	Very good	Covered by health insurance or health plan	Yes	Donât know
No	No	0	59	Gender-Male	Race-White	Hispanic-No	Republican	Income-20-49999K	Suburban	1-2 times	Yes	Once a week	Not at all worried	Not at all	Not at all	NA	NA	NA	NA	NA	NA	NA	NA	I would not benefit/I wonât be infected	Yes	Education-SomeC_Associates	Very good	Covered by health insurance or health plan	No	No
No	No	1	78	Gender-Male	Race-White	Hispanic-No	Republican	Income-20-49999K	Rural	0 times	Yes	Once a week	Not at all worried	Very	Not at all	NA	NA	NA	NA	Concerns with government surveillance post-epidemic	NA	NA	NA	NA	No	Education-HSGrad	Very good	Covered by health insurance or health plan	Yes	No
No	No	0	79	Gender-Female	Race-White	Hispanic-No	Democrat	Income-20-49999K	Suburban	0 times	Yes	Once a week	Not at all worried	Very	Very	NA	NA	NA	NA	NA	NA	NA	Too much hassle to install	NA	No	Education-SomeC_Associates	Very good	Covered by health insurance or health plan	Yes	No
Yes	Yes	1	26	Gender-Male	Race-Black	Hispanic-No	Republican	Income-50-74999K	Suburban	More than 10 times	No, Iâm not able or was not able to	More than once a week	Very worried	A little	A little	To protect family and friends	NA	A responsibility to my community	NA	NA	NA	NA	NA	NA	Yes	Education-Advanced	Excellent	Covered by health insurance or health plan	Yes	No
No	No	0	72	Gender-Male	Race-White	Hispanic-No	Independent	Income-over-100K	Suburban	1-2 times	Yes	Once a week	Not at all worried	A little	A little	NA	NA	NA	NA	NA	My phone might get hacked	NA	NA	NA	No	Education-Bachelors	Good	Covered by health insurance or health plan	Yes	No
No	No	1	45	Gender-Female	Race-White	Hispanic-No	Independent	Income-Under20K	Suburban	0 times	Yes	Seldom	Somewhat worried	Very	Very	NA	NA	NA	NA	NA	NA	NA	Too much hassle to install	NA	No	Education-SomeC_Associates	Poor	Covered by health insurance or health plan	Not sure	No
No	No	0	38	Gender-Female	Race-White	Hispanic-No	Democrat	Income-20-49999K	Suburban	0 times	Yes	Never	Not at all worried	Moderately	Not at all	NA	NA	NA	NA	Concerns with government surveillance post-epidemic	NA	NA	Too much hassle to install	NA	No	Education-HSGrad	Very good	Covered by health insurance or health plan	Yes	Yes, I think I have already had the coronavirus
No	No	0	26	Gender-Female	Race-White	Hispanic-No	Something else	Income-20-49999K	Rural	0 times	Donât know	Never	Somewhat worried	A little	A little	NA	NA	NA	NA	NA	My phone might get hacked	NA	NA	NA	Yes	Education-Bachelors	Good	Not covered by health insurance or health plan	Not sure	Donât know
No	No	0	58	Gender-Female	Race-White	Hispanic-No	Republican	Income-Under20K	Rural	3-4 times	Yes	A few times a year	Somewhat worried	Not at all	Not at all	NA	NA	NA	NA	NA	NA	NA	NA	I would not benefit/I wonât be infected	No	Education-SomeC_Associates	Very good	Covered by health insurance or health plan	Yes	No
No	No	1	30	Gender-Male	Race-Black	Hispanic-No	Democrat	Income-over-100K	Urban	1-2 times	No, Iâm not able or was not able to	Once a week	Somewhat worried	A little	A little	NA	NA	NA	NA	NA	My phone might get hacked	It would make me feel more anxious	NA	NA	Yes	Education-Bachelors	Very good	Covered by health insurance or health plan	No	No
Yes	Yes	0	19	Gender-Female	Race-Other	Hispanic-No	Democrat	Income-over-100K	Suburban	0 times	Yes	Seldom	Not very worried	Moderately	Moderately	To protect family and friends	It might help stop the pandemic/reduce deaths in elderly Americans	A responsibility to my community	It would let me know my risk of infection/help peace of mind/help me stay healthy	NA	NA	NA	NA	NA	No	Education-SomeC_Associates	Excellent	Covered by health insurance or health plan	Yes	No
Yes	Yes	0	40	Gender-Male	Race-White	Hispanic-No	Democrat	Income-50-74999K	Rural	3-4 times	Yes	Once a week	Not very worried	Moderately	Moderately	To protect family and friends	NA	A responsibility to my community	It would let me know my risk of infection/help peace of mind/help me stay healthy	NA	NA	NA	NA	NA	No	Education-Bachelors	Very good	Not covered by health insurance or health plan	No	Yes, I think I currently have the coronavirus
No	No	0	73	Gender-Female	Race-Black	Hispanic-No	Democrat	Income-20-49999K	Suburban	0 times	Yes	A few times a year	Does not apply to me	Moderately	Not at all	NA	NA	NA	NA	Concerns with government surveillance post-epidemic	NA	It would make me feel more anxious	Too much hassle to install	NA	No	Education-SomeC_Associates	Good	Covered by health insurance or health plan	Not sure	No
No	No	0	33	Gender-Female	Race-White	Hispanic-No	Democrat	Income-75-99999K	Urban	0 times	Yes	Once or twice a month	Very worried	Moderately	Not at all	NA	NA	NA	NA	NA	My phone might get hacked	NA	NA	NA	No	Education-SomeC_Associates	Good	Covered by health insurance or health plan	Yes	Yes, I think I have already had the coronavirus
Yes	No	1	20	Gender-Female	Race-White	Hispanic-No	Democrat	Income-20-49999K	Urban	Does not apply to me	Donât know	Never	Does not apply to me	Very	Very	NA	It might help stop the pandemic/reduce deaths in elderly Americans	NA	NA	NA	NA	NA	Too much hassle to install	NA	Yes	Education-SomeC_Associates	Excellent	Covered by health insurance or health plan	Not sure	No
No	No	0	56	Gender-Male	Race-Other	Hispanic-No	Independent	Income-50-74999K	Suburban	0 times	Yes	Once or twice a month	Not very worried	A little	A little	NA	NA	NA	NA	Concerns with government surveillance post-epidemic	NA	It would make me feel more anxious	Too much hassle to install	NA	No	Education-Advanced	Very good	Covered by health insurance or health plan	Yes	No
No	Yes	0	19	Gender-Female	Race-Black	Hispanic-No	Democrat	Income-Under20K	Suburban	Does not apply to me	Yes	A few times a year	Not at all worried	A little	Not at all	To protect family and friends	It might help stop the pandemic/reduce deaths in elderly Americans	NA	It would let me know my risk of infection/help peace of mind/help me stay healthy	NA	NA	It would make me feel more anxious	NA	NA	No	Education-HSGrad	Good	Covered by health insurance or health plan	Yes	No
No	Yes	1	19	Gender-Female	Race-Other	Hispanic-No	Republican	Income-20-49999K	Urban	1-2 times	No, I prefer not to or did not prefer to	Never	Somewhat worried	Moderately	Moderately	NA	NA	A responsibility to my community	It would let me know my risk of infection/help peace of mind/help me stay healthy	NA	My phone might get hacked	NA	NA	NA	No	Education-LTHS	Very good	Covered by health insurance or health plan	Yes	No
No	No	0	19	Gender-Female	Race-Other	Hispanic-No	Independent	Income-over-100K	Suburban	0 times	Yes	Never	Not very worried	A little	Moderately	NA	NA	NA	NA	NA	NA	It would make me feel more anxious	Too much hassle to install	NA	No	Education-SomeC_Associates	Excellent	Covered by health insurance or health plan	Yes	No
No	No	0	69	Gender-Female	Race-White	Hispanic-No	Democrat	Income-Under20K	Suburban	1-2 times	Yes	Never	Not very worried	Moderately	Moderately	NA	NA	NA	NA	NA	NA	It would make me feel more anxious	NA	NA	No	Education-Bachelors	Good	Covered by health insurance or health plan	Yes	No
No	No	0	64	Gender-Female	Race-White	Hispanic-No	Democrat	Income-50-74999K	Rural	0 times	Yes	Seldom	Not at all worried	Not at all	A little	NA	NA	NA	NA	NA	NA	It would make me feel more anxious	NA	NA	No	Education-HSGrad	Very good	Covered by health insurance or health plan	Yes	No
No	No	0	65	Gender-Female	Race-White	Hispanic-No	Democrat	Income-20-49999K	Urban	0 times	Yes	Seldom	Not at all worried	A little	Not at all	NA	NA	NA	NA	Concerns with government surveillance post-epidemic	NA	NA	NA	NA	No	Education-SomeC_Associates	Poor	Covered by health insurance or health plan	Yes	No
Yes	Yes	1	38	Gender-Male	Race-White	Hispanic-Yes	Democrat	Income-Under20K	Suburban	3-4 times	Yes	A few times a year	Does not apply to me	Not at all	Moderately	To protect family and friends	It might help stop the pandemic/reduce deaths in elderly Americans	A responsibility to my community	It would let me know my risk of infection/help peace of mind/help me stay healthy	NA	NA	NA	NA	NA	No	Education-SomeC_Associates	Good	Covered by health insurance or health plan	Not sure	No
No	No	0	57	Gender-Male	Race-White	Hispanic-No	Republican	Income-over-100K	Urban	0 times	Yes	Seldom	Does not apply to me	Not at all	Not at all	NA	NA	NA	NA	Concerns with government surveillance post-epidemic	My phone might get hacked	NA	NA	NA	No	Education-SomeC_Associates	Excellent	Covered by health insurance or health plan	Yes	No
Yes	Yes	0	24	Gender-Male	Race-White	Hispanic-No	Republican	Income-75-99999K	Urban	1-2 times	Yes	Once a week	Very worried	A little	A little	To protect family and friends	NA	NA	NA	NA	NA	NA	NA	NA	Yes	Education-Bachelors	Excellent	Covered by health insurance or health plan	Yes	No
No	No	1	36	Gender-Male	Race-White	Hispanic-No	Something else	Income-Under20K	Urban	0 times	Yes	Seldom	Not at all worried	Not at all	Not at all	NA	NA	NA	NA	NA	NA	NA	NA	I would not benefit/I wonât be infected	No	Education-HSGrad	Poor	Covered by health insurance or health plan	Yes	No
No	Yes	1	30	Gender-Female	Race-White	Hispanic-No	Republican	Income-20-49999K	Urban	0 times	Yes	Never	Not at all worried	Moderately	A little	NA	NA	NA	It would let me know my risk of infection/help peace of mind/help me stay healthy	NA	NA	It would make me feel more anxious	NA	NA	Yes	Education-SomeC_Associates	Very good	Covered by health insurance or health plan	Yes	Yes, I think I have already had the coronavirus
No	No	0	41	Gender-Female	Race-White	Hispanic-No	Independent	Income-over-100K	Urban	0 times	Yes	Never	Not at all worried	A little	Not at all	NA	NA	NA	NA	Concerns with government surveillance post-epidemic	NA	NA	NA	NA	No	Education-Bachelors	Very good	Covered by health insurance or health plan	No	No
No	No	0	38	Gender-Female	Race-Other	Hispanic-Yes	Democrat	Income-Under20K	Rural	Does not apply to me	Donât know	Never	Very worried	Moderately	Moderately	NA	NA	NA	NA	NA	My phone might get hacked	NA	NA	NA	No	Education-HSGrad	Good	Not covered by health insurance or health plan	No	Donât know
No	No	0	73	Gender-Female	Race-White	Hispanic-No	Republican	Income-Under20K	Rural	0 times	Yes	More than once a week	Not at all worried	A little	Not at all	NA	NA	NA	NA	NA	NA	NA	Too much hassle to install	NA	No	Education-LTHS	Fair	Covered by health insurance or health plan	Yes	No
No	No	0	73	Gender-Male	Race-White	Hispanic-Yes	Republican	Income-50-74999K	Suburban	1-2 times	Yes	Seldom	Not at all worried	Not at all	Not at all	NA	NA	NA	NA	Concerns with government surveillance post-epidemic	NA	NA	NA	NA	No	Education-Bachelors	Very good	Covered by health insurance or health plan	No	No
No	No	1	19	Gender-Male	Race-White	Hispanic-No	Republican	Income-20-49999K	Suburban	0 times	Yes	Never	Very worried	Moderately	Very	NA	NA	NA	NA	NA	NA	NA	NA	I would not benefit/I wonât be infected	No	Education-LTHS	Very good	Covered by health insurance or health plan	Not sure	No
No	No	1	69	Gender-Female	Race-White	Hispanic-No	Democrat	Income-20-49999K	Rural	1-2 times	Yes	A few times a year	Does not apply to me	Not at all	Not at all	NA	NA	NA	NA	NA	NA	NA	NA	I would not benefit/I wonât be infected	Yes	Education-HSGrad	Good	Covered by health insurance or health plan	Yes	No
Yes	Yes	1	40	Gender-Male	Race-White	Hispanic-No	Republican	Income-75-99999K	Urban	5-10 times	Yes	A few times a year	Does not apply to me	Moderately	Moderately	NA	It might help stop the pandemic/reduce deaths in elderly Americans	NA	NA	NA	NA	NA	NA	NA	No	Education-SomeC_Associates	Excellent	Covered by health insurance or health plan	Yes	Yes, I think I have already had the coronavirus
No	No	0	66	Gender-Female	Race-White	Hispanic-No	Independent	Income-20-49999K	Urban	0 times	Yes	Never	Not at all worried	A little	Very	NA	NA	NA	NA	NA	NA	NA	NA	I would not benefit/I wonât be infected	No	Education-SomeC_Associates	Fair	Covered by health insurance or health plan	Not sure	Donât know
No	No	0	25	Gender-Female	Race-White	Hispanic-No	Independent	Income-Under20K	Urban	0 times	Donât know	Never	Very worried	Very	Moderately	NA	NA	NA	NA	Concerns with government surveillance post-epidemic	My phone might get hacked	NA	Too much hassle to install	NA	No	Education-Advanced	Very good	Covered by health insurance or health plan	Not sure	Donât know
No	No	1	26	Gender-Female	Race-White	Hispanic-No	Democrat	Income-20-49999K	Suburban	1-2 times	Yes	Never	Not very worried	Very	A little	NA	NA	NA	NA	NA	NA	It would make me feel more anxious	NA	NA	No	Education-Advanced	Good	Covered by health insurance or health plan	Not sure	Donât know
No	Yes	0	32	Gender-Female	Race-White	Hispanic-No	Republican	Income-75-99999K	Suburban	0 times	Yes	Never	Not very worried	A little	A little	To protect family and friends	It might help stop the pandemic/reduce deaths in elderly Americans	A responsibility to my community	NA	Concerns with government surveillance post-epidemic	NA	NA	NA	NA	No	Education-Bachelors	Good	Covered by health insurance or health plan	Not sure	No
No	Yes	1	75	Gender-Female	Race-White	Hispanic-No	Republican	Income-20-49999K	Rural	1-2 times	Yes	A few times a year	Does not apply to me	Not at all	A little	To protect family and friends	NA	NA	NA	NA	NA	NA	NA	I would not benefit/I wonât be infected	No	Education-Bachelors	Fair	Covered by health insurance or health plan	Not sure	No
No	Yes	1	48	Gender-Female	Race-White	Hispanic-No	Republican	Income-20-49999K	Suburban	0 times	Yes	Seldom	Not at all worried	A little	Moderately	To protect family and friends	It might help stop the pandemic/reduce deaths in elderly Americans	A responsibility to my community	It would let me know my risk of infection/help peace of mind/help me stay healthy	Concerns with government surveillance post-epidemic	NA	NA	NA	NA	No	Education-SomeC_Associates	Very good	Covered by health insurance or health plan	Yes	No
No	No	0	66	Gender-Female	Race-White	Hispanic-No	Republican	Income-20-49999K	Rural	0 times	Yes	Once a week	Does not apply to me	Not at all	Not at all	NA	NA	NA	NA	Concerns with government surveillance post-epidemic	My phone might get hacked	NA	NA	NA	No	Education-HSGrad	Very good	Covered by health insurance or health plan	Not sure	Yes, I think I have already had the coronavirus
No	Yes	1	56	Gender-Male	Race-White	Hispanic-No	Democrat	Income-75-99999K	Suburban	0 times	Yes	A few times a year	Not very worried	A little	A little	To protect family and friends	NA	A responsibility to my community	It would let me know my risk of infection/help peace of mind/help me stay healthy	Concerns with government surveillance post-epidemic	NA	NA	NA	NA	No	Education-SomeC_Associates	Very good	Covered by health insurance or health plan	Yes	No
No	Yes	1	20	Gender-Male	Race-Black	Hispanic-No	Independent	Income-20-49999K	Suburban	0 times	Yes	More than once a week	Not at all worried	Very	A little	To protect family and friends	It might help stop the pandemic/reduce deaths in elderly Americans	NA	It would let me know my risk of infection/help peace of mind/help me stay healthy	NA	NA	It would make me feel more anxious	Too much hassle to install	NA	No	Education-HSGrad	Excellent	Covered by health insurance or health plan	Yes	No
No	No	1	75	Gender-Female	Race-White	Hispanic-No	Republican	Income-Under20K	Rural	1-2 times	Yes	Once a week	Somewhat worried	A little	Not at all	NA	NA	NA	NA	NA	My phone might get hacked	NA	NA	NA	No	Education-HSGrad	Very good	Covered by health insurance or health plan	Not sure	No
No	No	0	41	Gender-Female	Race-White	Hispanic-No	Republican	Income-20-49999K	Suburban	3-4 times	Yes	Seldom	Not very worried	Not at all	Not at all	NA	NA	NA	NA	Concerns with government surveillance post-epidemic	NA	NA	NA	NA	No	Education-HSGrad	Good	Covered by health insurance or health plan	Yes	No
No	No	1	44	Gender-Female	Race-White	Hispanic-No	Independent	Income-over-100K	Suburban	0 times	Yes	Once or twice a month	Not very worried	A little	Very	NA	NA	NA	NA	NA	NA	It would make me feel more anxious	NA	NA	No	Education-Bachelors	Excellent	Covered by health insurance or health plan	Yes	No
No	No	1	21	Gender-Male	Race-White	Hispanic-No	Something else	Income-20-49999K	Urban	Does not apply to me	Donât know	Never	Does not apply to me	A little	A little	NA	NA	NA	NA	NA	My phone might get hacked	NA	Too much hassle to install	NA	No	Education-HSGrad	Good	Covered by health insurance or health plan	Not sure	No
Yes	No	1	20	Gender-Male	Race-Other	Hispanic-Yes	Republican	Income-20-49999K	Suburban	5-10 times	Donât know	Once a week	Somewhat worried	Very	A little	To protect family and friends	NA	NA	It would let me know my risk of infection/help peace of mind/help me stay healthy	NA	NA	NA	Too much hassle to install	I would not benefit/I wonât be infected	No	Education-HSGrad	Very good	Not covered by health insurance or health plan	Not sure	No
Yes	No	1	43	Gender-Female	Race-White	Hispanic-No	Republican	Income-50-74999K	Suburban	1-2 times	Yes	A few times a year	Does not apply to me	Very	Very	To protect family and friends	NA	NA	NA	Concerns with government surveillance post-epidemic	NA	NA	NA	NA	No	Education-Bachelors	Very good	Covered by health insurance or health plan	Yes	No
No	Yes	0	26	Gender-Female	Race-White	Hispanic-No	Independent	Income-20-49999K	Urban	1-2 times	Yes	Seldom	Not at all worried	A little	Not at all	NA	It might help stop the pandemic/reduce deaths in elderly Americans	NA	NA	NA	NA	It would make me feel more anxious	NA	NA	No	Education-Bachelors	Good	Covered by health insurance or health plan	Yes	No
No	No	0	70	Gender-Female	Race-White	Hispanic-No	Democrat	Income-over-100K	Rural	0 times	Yes	Once a week	Not at all worried	A little	Not at all	NA	NA	NA	NA	NA	My phone might get hacked	It would make me feel more anxious	NA	NA	No	Education-Bachelors	Very good	Covered by health insurance or health plan	Yes	No
No	Yes	1	33	Gender-Male	Race-White	Hispanic-No	Democrat	Income-75-99999K	Urban	3-4 times	No, I prefer not to or did not prefer to	More than once a week	Not very worried	Moderately	Moderately	To protect family and friends	It might help stop the pandemic/reduce deaths in elderly Americans	NA	It would let me know my risk of infection/help peace of mind/help me stay healthy	NA	NA	It would make me feel more anxious	NA	I would not benefit/I wonât be infected	Yes	Education-Advanced	Very good	Covered by health insurance or health plan	Yes	Yes, I think I have already had the coronavirus
No	Yes	0	56	Gender-Male	Race-White	Hispanic-No	Republican	Income-20-49999K	Suburban	0 times	Yes	Never	Not at all worried	A little	Moderately	To protect family and friends	It might help stop the pandemic/reduce deaths in elderly Americans	A responsibility to my community	It would let me know my risk of infection/help peace of mind/help me stay healthy	Concerns with government surveillance post-epidemic	My phone might get hacked	It would make me feel more anxious	Too much hassle to install	I would not benefit/I wonât be infected	No	Education-LTHS	Fair	Covered by health insurance or health plan	Yes	No
No	No	1	62	Gender-Female	Race-White	Hispanic-No	Republican	Income-20-49999K	Rural	0 times	Yes	Once a week	Not at all worried	A little	Not at all	NA	NA	NA	NA	Concerns with government surveillance post-epidemic	My phone might get hacked	It would make me feel more anxious	Too much hassle to install	I would not benefit/I wonât be infected	No	Education-HSGrad	Very good	Covered by health insurance or health plan	Yes	No
No	Yes	0	53	Gender-Female	Race-White	Hispanic-No	Democrat	Income-Under20K	Urban	0 times	Yes	Never	Very worried	Moderately	Very	To protect family and friends	It might help stop the pandemic/reduce deaths in elderly Americans	A responsibility to my community	It would let me know my risk of infection/help peace of mind/help me stay healthy	NA	NA	NA	Too much hassle to install	NA	No	Education-HSGrad	Fair	Covered by health insurance or health plan	Yes	Yes, I think I have already had the coronavirus
No	Yes	1	39	Gender-Male	Race-White	Hispanic-No	Independent	Income-over-100K	Urban	0 times	No, Iâm not able or was not able to	Once or twice a month	Not at all worried	Moderately	A little	To protect family and friends	NA	NA	NA	NA	NA	It would make me feel more anxious	NA	NA	No	Education-Bachelors	Good	Not covered by health insurance or health plan	Yes	No
No	No	1	60	Gender-Male	Race-White	Hispanic-No	Independent	Income-20-49999K	Rural	0 times	Yes	Never	Not at all worried	Moderately	Not at all	NA	NA	NA	NA	NA	NA	NA	Too much hassle to install	NA	No	Education-HSGrad	Good	Covered by health insurance or health plan	Not sure	Yes, I think I have already had the coronavirus
No	Yes	1	47	Gender-Female	Race-White	Hispanic-No	Independent	Income-over-100K	Urban	0 times	Yes	Once or twice a month	Not at all worried	Not at all	A little	To protect family and friends	NA	NA	NA	NA	NA	NA	Too much hassle to install	NA	Yes	Education-Bachelors	Excellent	Covered by health insurance or health plan	Not sure	No
No	No	0	72	Gender-Male	Race-Black	Hispanic-No	Independent	Income-20-49999K	Rural	0 times	Yes	Never	Not at all worried	Not at all	Not at all	NA	NA	NA	NA	Concerns with government surveillance post-epidemic	NA	NA	NA	NA	No	Education-SomeC_Associates	Good	Covered by health insurance or health plan	Yes	Donât know
No	No	1	66	Gender-Male	Race-White	Hispanic-No	Democrat	Income-over-100K	Suburban	1-2 times	Yes	Seldom	Not at all worried	A little	Not at all	NA	NA	NA	NA	NA	NA	It would make me feel more anxious	NA	NA	No	Education-SomeC_Associates	Good	Covered by health insurance or health plan	Yes	Yes, I think I have already had the coronavirus
No	No	0	67	Gender-Female	Race-White	Hispanic-No	Democrat	Income-20-49999K	Urban	1-2 times	Yes	Seldom	Does not apply to me	Very	Very	NA	NA	NA	NA	NA	NA	It would make me feel more anxious	NA	NA	No	Education-HSGrad	Fair	Covered by health insurance or health plan	Yes	No
No	Yes	0	41	Gender-Female	Race-White	Hispanic-No	Something else	Income-50-74999K	Suburban	0 times	Yes	More than once a week	Not very worried	Moderately	A little	To protect family and friends	NA	A responsibility to my community	NA	NA	NA	NA	NA	I would not benefit/I wonât be infected	No	Education-SomeC_Associates	Fair	Covered by health insurance or health plan	Yes	No
No	Yes	0	32	Gender-Female	Race-Black	Hispanic-No	Democrat	Income-over-100K	Urban	0 times	Yes	More than once a week	Very worried	A little	Not at all	NA	NA	NA	It would let me know my risk of infection/help peace of mind/help me stay healthy	Concerns with government surveillance post-epidemic	NA	NA	NA	NA	No	Education-Advanced	Excellent	Covered by health insurance or health plan	Yes	No
No	Yes	0	76	Gender-Female	Race-White	Hispanic-No	Independent	Income-Under20K	Rural	Does not apply to me	Yes	Seldom	Does not apply to me	A little	A little	To protect family and friends	NA	NA	It would let me know my risk of infection/help peace of mind/help me stay healthy	Concerns with government surveillance post-epidemic	NA	NA	NA	NA	No	Education-HSGrad	Good	Covered by health insurance or health plan	Yes	Yes, I think I have already had the coronavirus
No	No	1	65	Gender-Female	Race-White	Hispanic-No	Independent	Income-Under20K	Suburban	0 times	Yes	A few times a year	Not at all worried	A little	A little	NA	NA	NA	NA	NA	My phone might get hacked	NA	NA	NA	No	Education-HSGrad	Very good	Covered by health insurance or health plan	Yes	No
No	No	0	54	Gender-Female	Race-White	Hispanic-No	Republican	Income-20-49999K	Suburban	3-4 times	No, I prefer not to or did not prefer to	More than once a week	Does not apply to me	Not at all	Not at all	NA	NA	NA	NA	NA	NA	NA	NA	I would not benefit/I wonât be infected	No	Education-HSGrad	Very good	Covered by health insurance or health plan	Not sure	Donât know
No	No	1	43	Gender-Male	Race-White	Hispanic-No	Independent	Income-over-100K	Rural	0 times	Yes	Never	Somewhat worried	A little	Not at all	NA	NA	NA	NA	Concerns with government surveillance post-epidemic	NA	NA	NA	NA	Yes	Education-Bachelors	Good	Covered by health insurance or health plan	Yes	Donât know
No	Yes	1	66	Gender-Male	Race-White	Hispanic-No	Independent	Income-50-74999K	Suburban	0 times	Yes	Seldom	Not at all worried	Moderately	A little	To protect family and friends	NA	NA	It would let me know my risk of infection/help peace of mind/help me stay healthy	Concerns with government surveillance post-epidemic	My phone might get hacked	NA	NA	NA	No	Education-Advanced	Good	Covered by health insurance or health plan	Yes	No
No	No	1	59	Gender-Female	Race-White	Hispanic-No	Independent	Income-Under20K	Rural	0 times	Yes	More than once a week	Somewhat worried	A little	Moderately	NA	NA	NA	NA	Concerns with government surveillance post-epidemic	NA	NA	NA	NA	No	Education-SomeC_Associates	Excellent	Covered by health insurance or health plan	Yes	No
No	No	0	67	Gender-Female	Race-White	Hispanic-No	Democrat	Income-Under20K	Suburban	0 times	Yes	Never	Not very worried	Very	Very	NA	NA	NA	NA	Concerns with government surveillance post-epidemic	NA	It would make me feel more anxious	Too much hassle to install	NA	No	Education-HSGrad	Poor	Covered by health insurance or health plan	Yes	No
No	Yes	1	18	Gender-Male	Race-Black	Hispanic-No	Independent	Income-Under20K	Rural	1-2 times	No, Iâm not able or was not able to	Once a week	Not very worried	A little	A little	NA	NA	NA	It would let me know my risk of infection/help peace of mind/help me stay healthy	Concerns with government surveillance post-epidemic	NA	NA	NA	NA	No	Education-Bachelors	Very good	Not covered by health insurance or health plan	No	Yes, I think I currently have the coronavirus
No	No	1	65	Gender-Female	Race-White	Hispanic-No	Independent	Income-20-49999K	Suburban	0 times	Yes	Never	Somewhat worried	A little	A little	NA	NA	NA	NA	NA	NA	It would make me feel more anxious	NA	NA	No	Education-SomeC_Associates	Good	Covered by health insurance or health plan	Yes	No
No	No	0	73	Gender-Male	Race-White	Hispanic-No	Independent	Income-20-49999K	Rural	0 times	Yes	Once a week	Not at all worried	Not at all	Not at all	NA	NA	NA	NA	Concerns with government surveillance post-epidemic	NA	NA	NA	NA	Yes	Education-SomeC_Associates	Good	Covered by health insurance or health plan	Not sure	Donât know
No	No	0	70	Gender-Female	Race-White	Hispanic-No	Independent	Income-20-49999K	Urban	3-4 times	Yes	Seldom	Not very worried	Not at all	Not at all	NA	NA	NA	NA	NA	NA	It would make me feel more anxious	NA	NA	No	Education-SomeC_Associates	Very good	Covered by health insurance or health plan	Yes	No
No	Yes	0	40	Gender-Male	Race-White	Hispanic-Yes	Republican	Income-75-99999K	Rural	1-2 times	No, Iâm not able or was not able to	Never	Not very worried	Not at all	Not at all	NA	NA	NA	It would let me know my risk of infection/help peace of mind/help me stay healthy	NA	NA	It would make me feel more anxious	NA	NA	No	Education-Bachelors	Excellent	Covered by health insurance or health plan	Yes	Yes, I think I have already had the coronavirus
No	No	0	70	Gender-Female	Race-Black	Hispanic-No	Democrat	Income-20-49999K	Suburban	0 times	Yes	Never	Not at all worried	A little	A little	NA	NA	NA	NA	Concerns with government surveillance post-epidemic	My phone might get hacked	NA	NA	NA	No	Education-SomeC_Associates	Very good	Covered by health insurance or health plan	Yes	Yes, I think I have already had the coronavirus
No	No	0	68	Gender-Male	Race-White	Hispanic-No	Republican	Income-Under20K	Rural	1-2 times	Does not apply to me	Once a week	Not at all worried	Not at all	A little	NA	NA	NA	NA	Concerns with government surveillance post-epidemic	NA	NA	NA	NA	No	Education-Advanced	Fair	Covered by health insurance or health plan	Yes	No
No	Yes	0	48	Gender-Female	Race-White	Hispanic-Yes	Democrat	Income-50-74999K	Suburban	0 times	Yes	A few times a year	Not at all worried	Not at all	Not at all	NA	NA	NA	It would let me know my risk of infection/help peace of mind/help me stay healthy	Concerns with government surveillance post-epidemic	NA	NA	NA	NA	No	Education-Bachelors	Very good	Covered by health insurance or health plan	Yes	No
No	No	0	45	Gender-Female	Race-White	Hispanic-No	Democrat	Income-50-74999K	Rural	0 times	Yes	Seldom	Very worried	A little	A little	NA	NA	NA	NA	Concerns with government surveillance post-epidemic	NA	It would make me feel more anxious	NA	NA	No	Education-SomeC_Associates	Good	Not covered by health insurance or health plan	Yes	Yes, I think I have already had the coronavirus
No	Yes	0	44	Gender-Female	Race-Black	Hispanic-No	Democrat	Income-50-74999K	Urban	0 times	Yes	A few times a year	Does not apply to me	Not at all	Not at all	NA	NA	NA	It would let me know my risk of infection/help peace of mind/help me stay healthy	NA	NA	NA	NA	I would not benefit/I wonât be infected	Yes	Education-SomeC_Associates	Excellent	Covered by health insurance or health plan	Yes	No
No	No	0	50	Gender-Female	Race-White	Hispanic-No	Something else	Income-20-49999K	Urban	0 times	Yes	Seldom	Not very worried	A little	A little	NA	NA	NA	NA	Concerns with government surveillance post-epidemic	NA	NA	NA	NA	No	Education-HSGrad	Good	Not covered by health insurance or health plan	Not sure	No
No	Yes	0	62	Gender-Female	Race-White	Hispanic-No	Democrat	Income-50-74999K	Suburban	0 times	Yes	Never	Somewhat worried	Very	Not at all	NA	NA	NA	It would let me know my risk of infection/help peace of mind/help me stay healthy	NA	NA	It would make me feel more anxious	NA	NA	No	Education-SomeC_Associates	Fair	Covered by health insurance or health plan	Not sure	No
No	No	1	51	Gender-Female	Race-White	Hispanic-No	Republican	Income-20-49999K	Rural	3-4 times	Yes	Never	Not at all worried	Not at all	Not at all	NA	NA	NA	NA	NA	NA	NA	Too much hassle to install	NA	No	Education-HSGrad	Fair	Covered by health insurance or health plan	Yes	Yes, I think I have already had the coronavirus
No	Yes	0	50	Gender-Female	Race-Other	Hispanic-No	Independent	Income-Under20K	Rural	0 times	Yes	Once a week	Not at all worried	Very	Very	NA	NA	NA	It would let me know my risk of infection/help peace of mind/help me stay healthy	NA	NA	NA	NA	I would not benefit/I wonât be infected	No	Education-SomeC_Associates	Fair	Covered by health insurance or health plan	Yes	No
No	Yes	0	37	Gender-Female	Race-White	Hispanic-No	Something else	Income-50-74999K	Suburban	1-2 times	Yes	Never	Very worried	Very	Moderately	NA	It might help stop the pandemic/reduce deaths in elderly Americans	NA	NA	NA	NA	NA	Too much hassle to install	NA	No	Education-HSGrad	Good	Covered by health insurance or health plan	Yes	Yes, I think I have already had the coronavirus
No	No	0	78	Gender-Male	Race-White	Hispanic-No	Republican	Income-20-49999K	Rural	0 times	Yes	Once a week	Not at all worried	A little	Not at all	NA	NA	NA	NA	NA	NA	NA	NA	I would not benefit/I wonât be infected	No	Education-SomeC_Associates	Fair	Covered by health insurance or health plan	Yes	No
No	No	0	75	Gender-Female	Race-White	Hispanic-No	Republican	Income-Under20K	Rural	0 times	Yes	Seldom	Does not apply to me	Not at all	A little	NA	NA	NA	NA	Concerns with government surveillance post-epidemic	NA	NA	NA	NA	No	Education-HSGrad	Good	Covered by health insurance or health plan	Yes	No
No	No	1	66	Gender-Female	Race-White	Hispanic-No	Democrat	Income-20-49999K	Rural	0 times	Yes	Never	Not at all worried	A little	Not at all	NA	NA	NA	NA	NA	NA	NA	NA	I would not benefit/I wonât be infected	No	Education-SomeC_Associates	Good	Covered by health insurance or health plan	No	No
No	No	0	51	Gender-Female	Race-White	Hispanic-No	Independent	Income-20-49999K	Suburban	Does not apply to me	Yes	Never	Not at all worried	Not at all	Not at all	NA	NA	NA	NA	Concerns with government surveillance post-epidemic	My phone might get hacked	It would make me feel more anxious	Too much hassle to install	NA	No	Education-SomeC_Associates	Good	Covered by health insurance or health plan	Yes	No
Yes	Yes	1	18	Gender-Male	Race-White	Hispanic-No	Democrat	Income-over-100K	Suburban	0 times	Yes	A few times a year	Not at all worried	Very	Very	To protect family and friends	It might help stop the pandemic/reduce deaths in elderly Americans	A responsibility to my community	It would let me know my risk of infection/help peace of mind/help me stay healthy	NA	NA	NA	NA	NA	Yes	Education-SomeC_Associates	Very good	Covered by health insurance or health plan	Yes	No
Yes	Yes	0	45	Gender-Male	Race-Other	Hispanic-Yes	Democrat	Income-50-74999K	Suburban	1-2 times	Yes	Seldom	Not very worried	Moderately	A little	To protect family and friends	NA	NA	It would let me know my risk of infection/help peace of mind/help me stay healthy	NA	NA	NA	NA	NA	Yes	Education-Bachelors	Good	Covered by health insurance or health plan	Yes	Yes, I think I have already had the coronavirus
Yes	No	0	39	Gender-Female	Race-Other	Hispanic-Yes	Independent	Income-75-99999K	Rural	3-4 times	No, I prefer not to or did not prefer to	Seldom	Not very worried	Not at all	Not at all	NA	It might help stop the pandemic/reduce deaths in elderly Americans	NA	NA	Concerns with government surveillance post-epidemic	NA	NA	NA	NA	No	Education-Bachelors	Very good	Not covered by health insurance or health plan	Not sure	No
No	No	0	54	Gender-Female	Race-White	Hispanic-No	Republican	Income-75-99999K	Suburban	1-2 times	Yes	Once or twice a month	Not at all worried	Not at all	Not at all	NA	NA	NA	NA	NA	NA	NA	NA	I would not benefit/I wonât be infected	No	Education-SomeC_Associates	Excellent	Covered by health insurance or health plan	Yes	Yes, I think I have already had the coronavirus
No	No	1	58	Gender-Female	Race-White	Hispanic-Yes	Democrat	Income-Under20K	Urban	0 times	Yes	Never	Not at all worried	Very	Moderately	NA	NA	NA	NA	NA	NA	NA	NA	I would not benefit/I wonât be infected	No	Education-LTHS	Poor	Covered by health insurance or health plan	No	No
No	No	1	40	Gender-Male	Race-White	Hispanic-No	Republican	Income-50-74999K	Suburban	0 times	Yes	Never	Somewhat worried	Not at all	Not at all	NA	NA	NA	NA	NA	NA	It would make me feel more anxious	Too much hassle to install	NA	No	Education-Bachelors	Very good	Covered by health insurance or health plan	Yes	No
No	No	1	57	Gender-Female	Race-White	Hispanic-No	Independent	Income-50-74999K	Suburban	0 times	Yes	Seldom	Does not apply to me	Moderately	Not at all	NA	NA	NA	NA	Concerns with government surveillance post-epidemic	My phone might get hacked	NA	NA	NA	Yes	Education-SomeC_Associates	Good	Covered by health insurance or health plan	Yes	No
No	No	0	68	Gender-Female	Race-White	Hispanic-No	Republican	Income-20-49999K	Rural	0 times	Yes	More than once a week	Not at all worried	Not at all	Very	NA	NA	NA	NA	NA	NA	NA	NA	I would not benefit/I wonât be infected	No	Education-HSGrad	Excellent	Covered by health insurance or health plan	No	Yes, I think I have already had the coronavirus
No	No	1	62	Gender-Male	Race-White	Hispanic-No	Republican	Income-20-49999K	Suburban	1-2 times	Yes	Never	Not at all worried	Not at all	Not at all	NA	NA	NA	NA	Concerns with government surveillance post-epidemic	NA	NA	NA	NA	No	Education-HSGrad	Good	Covered by health insurance or health plan	Not sure	No
No	No	1	68	Gender-Male	Race-White	Hispanic-No	Republican	Income-over-100K	Suburban	0 times	Yes	Seldom	Not at all worried	Not at all	Not at all	NA	NA	NA	NA	NA	NA	NA	Too much hassle to install	I would not benefit/I wonât be infected	No	Education-SomeC_Associates	Fair	Covered by health insurance or health plan	No	Yes, I think I have already had the coronavirus
No	Yes	0	47	Gender-Male	Race-White	Hispanic-No	Republican	Income-75-99999K	Suburban	1-2 times	No, Iâm not able or was not able to	Once a week	Not at all worried	Not at all	Not at all	To protect family and friends	NA	NA	NA	Concerns with government surveillance post-epidemic	NA	NA	NA	NA	Yes	Education-Bachelors	Very good	Covered by health insurance or health plan	Yes	Donât know
No	Yes	0	31	Gender-Female	Race-White	Hispanic-No	Something else	Income-20-49999K	Rural	0 times	Yes	Seldom	Not at all worried	A little	Not at all	To protect family and friends	NA	A responsibility to my community	It would let me know my risk of infection/help peace of mind/help me stay healthy	NA	NA	It would make me feel more anxious	NA	NA	No	Education-SomeC_Associates	Very good	Covered by health insurance or health plan	Yes	No
No	Yes	0	26	Gender-Male	Race-White	Hispanic-No	Independent	Income-Under20K	Urban	1-2 times	Yes	Once or twice a month	Somewhat worried	A little	A little	NA	NA	A responsibility to my community	NA	NA	NA	NA	NA	I would not benefit/I wonât be infected	No	Education-HSGrad	Very good	Covered by health insurance or health plan	Yes	No
No	No	1	57	Gender-Male	Race-White	Hispanic-No	Independent	Income-75-99999K	Rural	0 times	Yes	A few times a year	Not at all worried	Not at all	Not at all	NA	NA	NA	NA	Concerns with government surveillance post-epidemic	NA	NA	NA	NA	No	Education-Bachelors	Very good	Covered by health insurance or health plan	Yes	No
No	No	0	36	Gender-Female	Race-White	Hispanic-No	Independent	Income-75-99999K	Suburban	0 times	Yes	Never	Not at all worried	Not at all	Not at all	NA	NA	NA	NA	NA	NA	NA	NA	I would not benefit/I wonât be infected	No	Education-SomeC_Associates	Excellent	Covered by health insurance or health plan	Yes	No
Yes	Yes	1	37	Gender-Female	Race-White	Hispanic-No	Independent	Income-Under20K	Rural	1-2 times	No, I prefer not to or did not prefer to	Once a week	Somewhat worried	Moderately	Very	NA	NA	A responsibility to my community	NA	NA	NA	NA	NA	NA	Yes	Education-HSGrad	Poor	Not covered by health insurance or health plan	Not sure	Donât know
No	Yes	1	48	Gender-Female	Race-White	Hispanic-No	Democrat	Income-50-74999K	Suburban	0 times	Yes	Never	Somewhat worried	Very	Very	To protect family and friends	It might help stop the pandemic/reduce deaths in elderly Americans	A responsibility to my community	It would let me know my risk of infection/help peace of mind/help me stay healthy	NA	My phone might get hacked	NA	NA	NA	No	Education-Bachelors	Fair	Covered by health insurance or health plan	Yes	Donât know
No	No	0	31	Gender-Male	Race-White	Hispanic-No	Republican	Income-50-74999K	Suburban	0 times	Yes	Never	Not very worried	Not at all	A little	NA	NA	NA	NA	NA	NA	It would make me feel more anxious	NA	NA	No	Education-SomeC_Associates	Excellent	Covered by health insurance or health plan	Yes	No
Yes	No	0	53	Gender-Female	Race-White	Hispanic-No	Republican	Income-50-74999K	Suburban	1-2 times	Yes	Once a week	Very worried	Moderately	Very	NA	It might help stop the pandemic/reduce deaths in elderly Americans	NA	NA	NA	My phone might get hacked	NA	NA	NA	Yes	Education-SomeC_Associates	Very good	Covered by health insurance or health plan	Yes	No
No	No	0	61	Gender-Male	Race-White	Hispanic-No	Independent	Income-20-49999K	Rural	1-2 times	Yes	Never	Not at all worried	Not at all	A little	NA	NA	NA	NA	Concerns with government surveillance post-epidemic	NA	NA	Too much hassle to install	NA	No	Education-Bachelors	Fair	Covered by health insurance or health plan	Not sure	No
No	No	1	61	Gender-Male	Race-White	Hispanic-No	Independent	Income-50-74999K	Rural	0 times	Yes	Never	Not at all worried	Not at all	Not at all	NA	NA	NA	NA	Concerns with government surveillance post-epidemic	NA	NA	NA	NA	No	Education-HSGrad	Very good	Covered by health insurance or health plan	No	No
Yes	Yes	0	20	Gender-Male	Race-White	Hispanic-No	Independent	Income-Under20K	Suburban	0 times	Yes	Never	Does not apply to me	Not at all	Very	To protect family and friends	NA	A responsibility to my community	NA	NA	NA	NA	NA	NA	No	Education-HSGrad	Excellent	Covered by health insurance or health plan	No	No
No	Yes	1	40	Gender-Female	Race-White	Hispanic-No	Democrat	Income-75-99999K	Suburban	0 times	Yes	Seldom	Not at all worried	Not at all	Not at all	NA	It might help stop the pandemic/reduce deaths in elderly Americans	NA	NA	NA	My phone might get hacked	NA	NA	NA	No	Education-Bachelors	Excellent	Covered by health insurance or health plan	Not sure	No
No	No	1	43	Gender-Female	Race-White	Hispanic-No	Something else	Income-20-49999K	Urban	1-2 times	Yes	Never	Somewhat worried	A little	Not at all	NA	NA	NA	NA	NA	NA	It would make me feel more anxious	NA	NA	No	Education-HSGrad	Poor	Covered by health insurance or health plan	Yes	No
No	No	0	52	Gender-Female	Race-White	Hispanic-No	Republican	Income-20-49999K	Rural	0 times	Yes	Never	Not very worried	A little	A little	NA	NA	NA	NA	Concerns with government surveillance post-epidemic	NA	NA	NA	NA	No	Education-HSGrad	Good	Not covered by health insurance or health plan	Yes	No
No	No	1	49	Gender-Female	Race-White	Hispanic-No	Independent	Income-50-74999K	Rural	1-2 times	No, I prefer not to or did not prefer to	Never	Not at all worried	Not at all	Not at all	NA	NA	NA	NA	Concerns with government surveillance post-epidemic	My phone might get hacked	NA	NA	NA	No	Education-HSGrad	Excellent	Covered by health insurance or health plan	Not sure	No
No	No	1	74	Gender-Male	Race-White	Hispanic-No	Independent	Income-50-74999K	Urban	1-2 times	Yes	Once a week	Not at all worried	Not at all	Not at all	NA	NA	NA	NA	NA	NA	NA	NA	I would not benefit/I wonât be infected	No	Education-SomeC_Associates	Good	Covered by health insurance or health plan	No	No
No	No	1	27	Gender-Female	Race-White	Hispanic-No	Independent	Income-20-49999K	Urban	1-2 times	No, I prefer not to or did not prefer to	Seldom	Not very worried	Not at all	Moderately	NA	NA	NA	NA	NA	My phone might get hacked	NA	NA	NA	No	Education-Bachelors	Excellent	Covered by health insurance or health plan	Yes	No
No	No	1	52	Gender-Male	Race-White	Hispanic-No	Something else	Income-20-49999K	Suburban	1-2 times	Yes	Seldom	Very worried	Very	A little	NA	NA	NA	NA	NA	NA	NA	Too much hassle to install	NA	No	Education-SomeC_Associates	Fair	Covered by health insurance or health plan	Yes	No
No	No	1	41	Gender-Female	Race-Other	Hispanic-No	Republican	Income-20-49999K	Suburban	0 times	No, I prefer not to or did not prefer to	Seldom	Somewhat worried	A little	Not at all	NA	NA	NA	NA	Concerns with government surveillance post-epidemic	My phone might get hacked	It would make me feel more anxious	NA	NA	No	Education-Bachelors	Poor	Covered by health insurance or health plan	Yes	Donât know
No	No	1	56	Gender-Male	Race-White	Hispanic-No	Republican	Income-20-49999K	Suburban	1-2 times	Yes	Once or twice a month	Not at all worried	Not at all	Not at all	NA	NA	NA	NA	Concerns with government surveillance post-epidemic	NA	NA	NA	NA	No	Education-HSGrad	Very good	Not covered by health insurance or health plan	Yes	No
No	No	0	80	Gender-Male	Race-White	Hispanic-No	Republican	Income-over-100K	Suburban	0 times	Yes	Once a week	Does not apply to me	A little	Not at all	NA	NA	NA	NA	NA	NA	NA	Too much hassle to install	NA	No	Education-Bachelors	Very good	Covered by health insurance or health plan	Yes	Yes, I think I have already had the coronavirus
No	No	0	76	Gender-Male	Race-White	Hispanic-No	Republican	Income-Under20K	Suburban	0 times	Yes	Never	Not at all worried	Not at all	Not at all	NA	NA	NA	NA	NA	NA	NA	Too much hassle to install	NA	No	Education-Bachelors	Very good	Covered by health insurance or health plan	Yes	No
No	No	0	47	Gender-Male	Race-White	Hispanic-No	Independent	Income-20-49999K	Suburban	1-2 times	Yes	Never	Not at all worried	Not at all	Not at all	NA	NA	NA	NA	Concerns with government surveillance post-epidemic	NA	It would make me feel more anxious	NA	NA	No	Education-HSGrad	Good	Covered by health insurance or health plan	Yes	Yes, I think I have already had the coronavirus
No	No	0	37	Gender-Female	Race-White	Hispanic-No	Something else	Income-20-49999K	Rural	0 times	Yes	Never	Not at all worried	Not at all	Moderately	NA	NA	NA	NA	NA	NA	It would make me feel more anxious	NA	NA	No	Education-Bachelors	Good	Not covered by health insurance or health plan	Not sure	No
No	No	1	72	Gender-Male	Race-White	Hispanic-No	Independent	Income-Under20K	Rural	0 times	Yes	Never	Somewhat worried	Not at all	Not at all	NA	NA	NA	NA	NA	My phone might get hacked	NA	NA	I would not benefit/I wonât be infected	No	Education-SomeC_Associates	Good	Covered by health insurance or health plan	No	No
Yes	Yes	0	56	Gender-Male	Race-White	Hispanic-No	Democrat	Income-50-74999K	Suburban	More than 10 times	No, Iâm not able or was not able to	Once or twice a month	Not very worried	Very	Very	To protect family and friends	It might help stop the pandemic/reduce deaths in elderly Americans	A responsibility to my community	NA	NA	NA	NA	NA	NA	No	Education-Advanced	Excellent	Covered by health insurance or health plan	No	No
No	Yes	0	47	Gender-Male	Race-White	Hispanic-No	Democrat	Income-Under20K	Suburban	1-2 times	Yes	Once a week	Does not apply to me	Moderately	Not at all	To protect family and friends	NA	A responsibility to my community	NA	Concerns with government surveillance post-epidemic	My phone might get hacked	It would make me feel more anxious	Too much hassle to install	NA	No	Education-HSGrad	Very good	Covered by health insurance or health plan	Yes	No
No	No	0	62	Gender-Male	Race-Black	Hispanic-No	Republican	Income-20-49999K	Urban	0 times	Yes	Once or twice a month	Not at all worried	A little	Not at all	NA	NA	NA	NA	NA	NA	NA	NA	I would not benefit/I wonât be infected	No	Education-HSGrad	Fair	Covered by health insurance or health plan	Not sure	No
No	No	0	70	Gender-Male	Race-White	Hispanic-No	Republican	Income-20-49999K	Urban	1-2 times	Yes	Once a week	Not at all worried	A little	Not at all	NA	NA	NA	NA	Concerns with government surveillance post-epidemic	NA	NA	NA	NA	No	Education-SomeC_Associates	Very good	Covered by health insurance or health plan	Yes	No
No	Yes	0	36	Gender-Male	Race-White	Hispanic-No	Democrat	Income-Under20K	Suburban	0 times	Yes	Never	Not very worried	A little	A little	To protect family and friends	It might help stop the pandemic/reduce deaths in elderly Americans	A responsibility to my community	It would let me know my risk of infection/help peace of mind/help me stay healthy	NA	NA	It would make me feel more anxious	Too much hassle to install	NA	No	Education-HSGrad	Fair	Not covered by health insurance or health plan	Yes	Donât know
Yes	Yes	0	20	Gender-Male	Race-White	Hispanic-Yes	Republican	Income-20-49999K	Suburban	1-2 times	No, Iâm not able or was not able to	More than once a week	Not at all worried	Not at all	Not at all	To protect family and friends	NA	NA	NA	NA	NA	NA	NA	NA	No	Education-Advanced	Poor	Not covered by health insurance or health plan	Not sure	Donât know
No	No	1	61	Gender-Male	Race-White	Hispanic-No	Independent	Income-20-49999K	Suburban	1-2 times	Yes	A few times a year	Not very worried	Not at all	Moderately	NA	NA	NA	NA	Concerns with government surveillance post-epidemic	NA	NA	NA	NA	No	Education-HSGrad	Good	Not covered by health insurance or health plan	Yes	No
No	No	1	48	Gender-Male	Race-Other	Hispanic-No	Republican	Income-over-100K	Suburban	0 times	Does not apply to me	Seldom	Not at all worried	A little	Not at all	NA	NA	NA	NA	NA	My phone might get hacked	NA	NA	NA	No	Education-SomeC_Associates	Very good	Covered by health insurance or health plan	Yes	No
No	Yes	0	44	Gender-Female	Race-White	Hispanic-No	Republican	Income-20-49999K	Suburban	0 times	Yes	Never	Not very worried	Moderately	Very	To protect family and friends	NA	NA	NA	Concerns with government surveillance post-epidemic	NA	NA	NA	NA	Yes	Education-SomeC_Associates	Very good	Not covered by health insurance or health plan	Not sure	Donât know
No	No	0	48	Gender-Male	Race-White	Hispanic-No	Independent	Income-75-99999K	Rural	0 times	Yes	Seldom	Not very worried	Not at all	A little	NA	NA	NA	NA	NA	NA	It would make me feel more anxious	NA	I would not benefit/I wonât be infected	No	Education-HSGrad	Fair	Covered by health insurance or health plan	Yes	No
No	No	0	61	Gender-Male	Race-White	Hispanic-Yes	Republican	Income-50-74999K	Suburban	1-2 times	Yes	Never	Not at all worried	Not at all	A little	NA	NA	NA	NA	Concerns with government surveillance post-epidemic	NA	It would make me feel more anxious	NA	NA	No	Education-HSGrad	Good	Covered by health insurance or health plan	Yes	Donât know
No	No	1	26	Gender-Male	Race-White	Hispanic-No	Independent	Income-75-99999K	Rural	1-2 times	Yes	Never	Not at all worried	Not at all	Not at all	NA	NA	NA	NA	NA	NA	NA	Too much hassle to install	I would not benefit/I wonât be infected	No	Education-Bachelors	Excellent	Covered by health insurance or health plan	Yes	Yes, I think I have already had the coronavirus
No	No	0	71	Gender-Male	Race-White	Hispanic-No	Democrat	Income-Under20K	Rural	0 times	Yes	Never	Not at all worried	Not at all	Not at all	NA	NA	NA	NA	Concerns with government surveillance post-epidemic	NA	NA	NA	NA	No	Education-SomeC_Associates	Good	Covered by health insurance or health plan	Yes	No
No	Yes	0	61	Gender-Male	Race-White	Hispanic-No	Independent	Income-50-74999K	Suburban	0 times	Yes	Never	Somewhat worried	Not at all	A little	To protect family and friends	It might help stop the pandemic/reduce deaths in elderly Americans	NA	It would let me know my risk of infection/help peace of mind/help me stay healthy	NA	NA	It would make me feel more anxious	NA	NA	Yes	Education-SomeC_Associates	Good	Covered by health insurance or health plan	Yes	No
No	No	1	60	Gender-Male	Race-White	Hispanic-No	Democrat	Income-20-49999K	Urban	0 times	Yes	Seldom	Not very worried	Not at all	Not at all	NA	NA	NA	NA	NA	My phone might get hacked	It would make me feel more anxious	NA	NA	No	Education-SomeC_Associates	Poor	Covered by health insurance or health plan	Yes	Yes, I think I have already had the coronavirus
No	Yes	0	36	Gender-Male	Race-White	Hispanic-No	Independent	Income-20-49999K	Rural	5-10 times	Yes	Never	Somewhat worried	A little	Moderately	To protect family and friends	NA	A responsibility to my community	It would let me know my risk of infection/help peace of mind/help me stay healthy	Concerns with government surveillance post-epidemic	NA	It would make me feel more anxious	NA	NA	Yes	Education-SomeC_Associates	Very good	Not covered by health insurance or health plan	Yes	No
No	No	0	66	Gender-Male	Race-White	Hispanic-No	Republican	Income-20-49999K	Suburban	1-2 times	Yes	Seldom	Not at all worried	Not at all	Very	NA	NA	NA	NA	Concerns with government surveillance post-epidemic	NA	NA	NA	NA	No	Education-SomeC_Associates	Very good	Covered by health insurance or health plan	Yes	Donât know
No	No	0	68	Gender-Male	Race-White	Hispanic-No	Democrat	Income-75-99999K	Rural	0 times	Yes	Never	Somewhat worried	A little	Not at all	NA	NA	NA	NA	Concerns with government surveillance post-epidemic	NA	NA	NA	NA	No	Education-SomeC_Associates	Very good	Covered by health insurance or health plan	Yes	No
No	Yes	0	34	Gender-Female	Race-White	Hispanic-No	Independent	Income-Under20K	Rural	1-2 times	Yes	Never	Very worried	Very	A little	NA	NA	NA	It would let me know my risk of infection/help peace of mind/help me stay healthy	Concerns with government surveillance post-epidemic	NA	NA	NA	NA	No	Education-SomeC_Associates	Good	Covered by health insurance or health plan	Not sure	Yes, I think I have already had the coronavirus
No	No	1	83	Gender-Male	Race-White	Hispanic-No	Independent	Income-over-100K	Suburban	1-2 times	Yes	Seldom	Not at all worried	A little	Not at all	NA	NA	NA	NA	NA	NA	NA	NA	I would not benefit/I wonât be infected	No	Education-Bachelors	Good	Covered by health insurance or health plan	Yes	No
No	No	0	76	Gender-Male	Race-White	Hispanic-No	Republican	Income-20-49999K	Rural	1-2 times	Yes	Once a week	Not at all worried	Very	Not at all	NA	NA	NA	NA	Concerns with government surveillance post-epidemic	NA	NA	NA	NA	No	Education-Bachelors	Fair	Covered by health insurance or health plan	Yes	Yes, I think I have already had the coronavirus
No	Yes	0	41	Gender-Female	Race-White	Hispanic-No	Democrat	Income-50-74999K	Urban	0 times	Yes	Never	Does not apply to me	A little	A little	NA	NA	A responsibility to my community	NA	Concerns with government surveillance post-epidemic	NA	NA	NA	NA	No	Education-Bachelors	Good	Covered by health insurance or health plan	Yes	Yes, I think I have already had the coronavirus
No	No	0	55	Gender-Female	Race-White	Hispanic-No	Republican	Income-50-74999K	Suburban	Does not apply to me	Yes	Once a week	Not at all worried	Moderately	Not at all	NA	NA	NA	NA	NA	NA	It would make me feel more anxious	NA	NA	No	Education-SomeC_Associates	Fair	Covered by health insurance or health plan	No	No
No	No	0	43	Gender-Female	Race-Black	Hispanic-No	Democrat	Income-20-49999K	Urban	0 times	Yes	A few times a year	Very worried	A little	Moderately	NA	NA	NA	NA	Concerns with government surveillance post-epidemic	NA	It would make me feel more anxious	NA	NA	No	Education-SomeC_Associates	Good	Covered by health insurance or health plan	Yes	No
Yes	Yes	0	65	Gender-Male	Race-White	Hispanic-No	Something else	Income-20-49999K	Rural	0 times	Yes	More than once a week	Very worried	Not at all	Not at all	NA	It might help stop the pandemic/reduce deaths in elderly Americans	NA	NA	NA	NA	NA	NA	NA	No	Education-SomeC_Associates	Good	Covered by health insurance or health plan	Yes	Yes, I think I currently have the coronavirus
No	No	1	51	Gender-Female	Race-White	Hispanic-Yes	Republican	Income-Under20K	Suburban	0 times	Yes	Once a week	Does not apply to me	Not at all	A little	NA	NA	NA	NA	NA	NA	It would make me feel more anxious	NA	NA	No	Education-SomeC_Associates	Fair	Covered by health insurance or health plan	Yes	Yes, I think I have already had the coronavirus
Yes	No	1	66	Gender-Male	Race-White	Hispanic-No	Democrat	Income-20-49999K	Suburban	0 times	Yes	More than once a week	Somewhat worried	Moderately	A little	NA	NA	NA	It would let me know my risk of infection/help peace of mind/help me stay healthy	Concerns with government surveillance post-epidemic	NA	NA	NA	NA	No	Education-Bachelors	Good	Covered by health insurance or health plan	No	No
No	No	0	54	Gender-Female	Race-White	Hispanic-No	Independent	Income-75-99999K	Suburban	Does not apply to me	Yes	Never	Not at all worried	Very	Very	NA	NA	NA	NA	Concerns with government surveillance post-epidemic	NA	NA	NA	I would not benefit/I wonât be infected	No	Education-SomeC_Associates	Very good	Covered by health insurance or health plan	Yes	No
No	No	0	40	Gender-Male	Race-White	Hispanic-No	Republican	Income-Under20K	Rural	0 times	Yes	Seldom	Not at all worried	Very	A little	NA	NA	NA	NA	Concerns with government surveillance post-epidemic	My phone might get hacked	NA	NA	NA	No	Education-SomeC_Associates	Good	Covered by health insurance or health plan	No	No
No	No	0	53	Gender-Female	Race-White	Hispanic-No	Democrat	Income-20-49999K	Urban	0 times	Yes	Never	Does not apply to me	Moderately	A little	NA	NA	NA	NA	NA	NA	NA	Too much hassle to install	NA	No	Education-LTHS	Good	Covered by health insurance or health plan	Yes	No
No	No	0	72	Gender-Male	Race-White	Hispanic-No	Republican	Income-50-74999K	Suburban	0 times	Yes	A few times a year	Not very worried	A little	Not at all	NA	NA	NA	NA	Concerns with government surveillance post-epidemic	NA	NA	NA	I would not benefit/I wonât be infected	No	Education-Bachelors	Good	Covered by health insurance or health plan	Yes	No
No	No	1	21	Gender-Male	Race-White	Hispanic-No	Republican	Income-20-49999K	Urban	More than 10 times	Yes	Never	Not at all worried	A little	A little	NA	NA	NA	NA	Concerns with government surveillance post-epidemic	NA	NA	NA	NA	No	Education-SomeC_Associates	Excellent	Not covered by health insurance or health plan	No	No
No	No	0	33	Gender-Female	Race-White	Hispanic-No	Independent	Income-75-99999K	Suburban	1-2 times	Yes	Never	Not at all worried	A little	Not at all	NA	NA	NA	NA	NA	NA	NA	NA	I would not benefit/I wonât be infected	No	Education-Bachelors	Excellent	Covered by health insurance or health plan	No	No
No	No	1	64	Gender-Male	Race-White	Hispanic-No	Independent	Income-20-49999K	Suburban	0 times	Yes	Once a week	Not very worried	Not at all	Not at all	NA	NA	NA	NA	NA	NA	It would make me feel more anxious	NA	NA	No	Education-Advanced	Fair	Covered by health insurance or health plan	Yes	No
No	No	0	70	Gender-Male	Race-White	Hispanic-No	Democrat	Income-20-49999K	Suburban	0 times	Yes	A few times a year	Not at all worried	Not at all	Not at all	NA	NA	NA	NA	NA	NA	NA	Too much hassle to install	NA	No	Education-HSGrad	Fair	Covered by health insurance or health plan	Yes	No
No	No	1	45	Gender-Female	Race-Black	Hispanic-No	Democrat	Income-20-49999K	Urban	Does not apply to me	Yes	Never	Somewhat worried	A little	Not at all	NA	NA	NA	NA	NA	NA	NA	NA	I would not benefit/I wonât be infected	Yes	Education-SomeC_Associates	Good	Covered by health insurance or health plan	No	No
No	No	0	65	Gender-Male	Race-Black	Hispanic-No	Democrat	Income-20-49999K	Suburban	1-2 times	Yes	Never	Not very worried	Moderately	Not at all	NA	NA	NA	NA	NA	NA	NA	Too much hassle to install	NA	No	Education-Bachelors	Good	Covered by health insurance or health plan	Yes	No
No	No	1	50	Gender-Female	Race-White	Hispanic-No	Democrat	Income-Under20K	Urban	0 times	Yes	Never	Does not apply to me	A little	Not at all	NA	NA	NA	NA	NA	NA	NA	NA	I would not benefit/I wonât be infected	No	Education-LTHS	Poor	Covered by health insurance or health plan	Yes	No
No	Yes	1	24	Gender-Female	Race-White	Hispanic-No	Democrat	Income-50-74999K	Suburban	1-2 times	Yes	Never	Not at all worried	Moderately	Moderately	NA	NA	NA	It would let me know my risk of infection/help peace of mind/help me stay healthy	NA	NA	NA	NA	I would not benefit/I wonât be infected	No	Education-Bachelors	Very good	Not covered by health insurance or health plan	Yes	No
Yes	Yes	0	25	Gender-Female	Race-White	Hispanic-No	Democrat	Income-20-49999K	Urban	0 times	Yes	Seldom	Very worried	Not at all	Moderately	To protect family and friends	It might help stop the pandemic/reduce deaths in elderly Americans	NA	NA	NA	NA	NA	NA	NA	No	Education-Bachelors	Excellent	Covered by health insurance or health plan	Yes	No
No	No	0	43	Gender-Female	Race-White	Hispanic-No	Republican	Income-50-74999K	Urban	3-4 times	Yes	Seldom	Not at all worried	Not at all	Not at all	NA	NA	NA	NA	Concerns with government surveillance post-epidemic	NA	NA	NA	NA	No	Education-SomeC_Associates	Very good	Covered by health insurance or health plan	No	Donât know
No	No	1	77	Gender-Male	Race-White	Hispanic-No	Republican	Income-20-49999K	Rural	3-4 times	Yes	Once or twice a month	Does not apply to me	Not at all	Not at all	NA	NA	NA	NA	Concerns with government surveillance post-epidemic	NA	NA	NA	NA	No	Education-SomeC_Associates	Very good	Covered by health insurance or health plan	Yes	Donât know
No	Yes	1	51	Gender-Female	Race-White	Hispanic-No	Independent	Income-20-49999K	Rural	0 times	Yes	Never	Very worried	Very	Very	NA	It might help stop the pandemic/reduce deaths in elderly Americans	NA	It would let me know my risk of infection/help peace of mind/help me stay healthy	Concerns with government surveillance post-epidemic	My phone might get hacked	NA	NA	NA	No	Education-HSGrad	Good	Covered by health insurance or health plan	Yes	No
[truncated: 1,716 more rows]

## Sheet: Dictionary
Creation Date: 2-8-2022
[truncated: 42 more rows]
